# Supplementary material for: Host and parasite responses in human diffuse cutaneous leishmaniasis caused by L. amazonensis
Source: PLoS Negl Trop Dis. 2019 Mar 7;13(3):e0007152. doi: 10.1371/journal.pntd.0007152 (PMC6405045; doi:10.1371/journal.pntd.0007152)
Supplement: S1 Table — Table of sample IDs, mapping statistics, and patient data. (XLSX) [file pntd.0007152.s005.xlsx]

## Sheet: Sheet1
Supplemental Table 1: Experimental Design
The SRA study accession is SRP069976
The Bioproject accession is PRJNA307599
						hisat_vs_hg38_91			bowtie2_vs_lmexicana_v36
Sample ID	SRA accession	Sample name	Infection status	Number of reads that pass Illumina filter	Number of reads after trimming	Concordant mapped 1 time	Concordant mapped > 1 time.	% of reads mapped - human	Concordant mapped 1 time	Concordant > 1 time	% of reads concordantly mapped - L. mexicana	% reads mapped - L. mexicana	Total % mapped by bowtie2/hisat2	Illness duration at time of biopsy (years)	Patient age (years)	Patient sex
DCL.1	SRR7275003	hpgl0725	diffuse infection	62877813	60200944	34,549,746*	8,990,404*	0.723247	12046177	2891512	0.24813	0.200099	0.971377	22	50	F
DCL.2	SRR7275002	hpgl0726	diffuse infection	60302763	57400003	28372548	8570854	0.643613	10114481	2386643	0.21779	0.17621	0.861403	35	42	M
DCL.3	SRR7275005	hpgl0727	diffuse infection	66699467	62854510	28311719	5845956	0.54344	18029586	3971516	0.350032	0.286846	0.893473	20	43	M
DCL.4	SRR7275004	hpgl0728	diffuse infection	60212562	57826039	36920116	6942108	0.75852	7150381	1631958	0.151875	0.123653	0.910395	34	37	M
DCL.5	SRR7275007	hpgl0729	diffuse infection	66792426	64025938	28114430	3822793	0.498817	23758488	3717638	0.429141	0.371076	0.927957	27	30	M
DCL.6	SRR7275006	hpgl0730	diffuse infection	60133320	57654606	29700873	5760847	0.615072	13222382	2461713	0.272035	0.229338	0.887107	14	15	M
				377018351	359962040				84321495	17060980	0.281648	0.234251
Skin biopsy samples are listed using an internal lab sample identifier, which is referenced in the record stored at the Short Read Archive (accession numbers provided). The number of reads sequenced, number of reads that passed quality trimming, and number and percentage of trimmed reads that mapped to the human (hg19) and/or L. mexicana genomes (v. 7.0) are provided.						*Sample hpgl0725 has an unexpected quality score at ~92% of the forward reads which caused hisat to abort.
