# Supplementary material for: Host and parasite responses in human diffuse cutaneous leishmaniasis caused by L. amazonensis
Source: PLoS Negl Trop Dis. 2019 Mar 7;13(3):e0007152. doi: 10.1371/journal.pntd.0007152 (PMC6405045; doi:10.1371/journal.pntd.0007152)
Supplement: S2 Table — Log2 fold-changes of the top 100 upregulated genes in DCL compared to healthy plus three additional MZ B cell genes. (XLSX) [file pntd.0007152.s006.xlsx]

## Sheet: Sheet1
Top 100 upregulated genes in DCL compared to healthy controls with additional MZ B cell genes
Symbol	ID	Description	Log2 fold-change
IGHG4	ENSG00000211892	immunoglobulin heavy constant gamma 4 (G4m marker) [Source:HGNC Symbol;Acc:HGNC:5528]	12.0168
IGKV1-39	ENSG00000242371	immunoglobulin kappa variable 1-39 (gene/pseudogene) [Source:HGNC Symbol;Acc:HGNC:5740]	11.1485
IGHG2	ENSG00000211893	immunoglobulin heavy constant gamma 2 (G2m marker) [Source:HGNC Symbol;Acc:HGNC:5526]	11.1324
IGKV3-11	ENSG00000241351	immunoglobulin kappa variable 3-11 [Source:HGNC Symbol;Acc:HGNC:5815]	10.4756
IGKV1D-39	ENSG00000251546	immunoglobulin kappa variable 1D-39 [Source:HGNC Symbol;Acc:HGNC:5756]	10.4564
IGKV1-5	ENSG00000243466	immunoglobulin kappa variable 1-5 [Source:HGNC Symbol;Acc:HGNC:5741]	10.3634
IGKV3D-20	ENSG00000211625	immunoglobulin kappa variable 3D-20 [Source:HGNC Symbol;Acc:HGNC:5825]	10.3221
IGKV3-20	ENSG00000239951	immunoglobulin kappa variable 3-20 [Source:HGNC Symbol;Acc:HGNC:5817]	10.2
IGLV3-1	ENSG00000211673	immunoglobulin lambda variable 3-1 [Source:HGNC Symbol;Acc:HGNC:5896]	10.1734
IGHM	ENSG00000211899	immunoglobulin heavy constant mu [Source:HGNC Symbol;Acc:HGNC:5541]	10.1346
IGLC7	ENSG00000211685	immunoglobulin lambda constant 7 [Source:HGNC Symbol;Acc:HGNC:5861]	9.97667
IGKV3-15	ENSG00000244437	immunoglobulin kappa variable 3-15 [Source:HGNC Symbol;Acc:HGNC:5816]	9.92591
IGKV1-12	ENSG00000243290	immunoglobulin kappa variable 1-12 [Source:HGNC Symbol;Acc:HGNC:5730]	9.9245
IGKV1-6	ENSG00000239855	immunoglobulin kappa variable 1-6 [Source:HGNC Symbol;Acc:HGNC:5742]	9.91266
IGHG1	ENSG00000211896	immunoglobulin heavy constant gamma 1 (G1m marker) [Source:HGNC Symbol;Acc:HGNC:5525]	9.83174
IGHV1-69	ENSG00000211973	immunoglobulin heavy variable 1-69 [Source:HGNC Symbol;Acc:HGNC:5558]	9.82438
IGHV4-31	ENSG00000231475	immunoglobulin heavy variable 4-31 [Source:HGNC Symbol;Acc:HGNC:5649]	9.81409
IGHV4-28	ENSG00000211952	immunoglobulin heavy variable 4-28 [Source:HGNC Symbol;Acc:HGNC:5645]	9.81267
IGKV1-27	ENSG00000244575	immunoglobulin kappa variable 1-27 [Source:HGNC Symbol;Acc:HGNC:5735]	9.79986
IGHG3	ENSG00000211897	immunoglobulin heavy constant gamma 3 (G3m marker) [Source:HGNC Symbol;Acc:HGNC:5527]	9.78586
IGHV1-8	ENSG00000211939	immunoglobulin heavy variable 1-8 [Source:HGNC Symbol;Acc:HGNC:5559]	9.7857
IGKV4-1	ENSG00000211598	immunoglobulin kappa variable 4-1 [Source:HGNC Symbol;Acc:HGNC:5834]	9.78061
IGLV1-47	ENSG00000211648	immunoglobulin lambda variable 1-47 [Source:HGNC Symbol;Acc:HGNC:5880]	9.77132
IGLC2	ENSG00000211677	immunoglobulin lambda constant 2 [Source:HGNC Symbol;Acc:HGNC:5856]	9.77036
IGKV3D-15	ENSG00000224041	immunoglobulin kappa variable 3D-15 (gene/pseudogene) [Source:HGNC Symbol;Acc:HGNC:5824]	9.71914
IGKV1D-12	ENSG00000240834	immunoglobulin kappa variable 1D-12 (gene/pseudogene) [Source:HGNC Symbol;Acc:HGNC:5746]	9.70679
IGKV2-28	ENSG00000244116	immunoglobulin kappa variable 2-28 [Source:HGNC Symbol;Acc:HGNC:5783]	9.61703
IGKV3D-11	ENSG00000211632	immunoglobulin kappa variable 3D-11 [Source:HGNC Symbol;Acc:HGNC:5823]	9.60972
CHIT1	ENSG00000133063	chitinase 1 [Source:HGNC Symbol;Acc:HGNC:1936]	9.58156
IGKV2D-28	ENSG00000242534	immunoglobulin kappa variable 2D-28 [Source:HGNC Symbol;Acc:HGNC:5799]	9.56316
IGHV5-51	ENSG00000211966	immunoglobulin heavy variable 5-51 [Source:HGNC Symbol;Acc:HGNC:5659]	9.55614
IGLV1-44	ENSG00000211651	immunoglobulin lambda variable 1-44 [Source:HGNC Symbol;Acc:HGNC:5879]	9.54167
IGLV3-19	ENSG00000211663	immunoglobulin lambda variable 3-19 [Source:HGNC Symbol;Acc:HGNC:5903]	9.52975
IGLV4-69	ENSG00000211637	immunoglobulin lambda variable 4-69 [Source:HGNC Symbol;Acc:HGNC:5921]	9.52943
IGLC3	ENSG00000211679	immunoglobulin lambda constant 3 (Kern-Oz+ marker) [Source:HGNC Symbol;Acc:HGNC:5857]	9.5
IGHV1-18	ENSG00000211945	immunoglobulin heavy variable 1-18 [Source:HGNC Symbol;Acc:HGNC:5549]	9.48661
IGHV1-2	ENSG00000211934	immunoglobulin heavy variable 1-2 [Source:HGNC Symbol;Acc:HGNC:5550]	9.46826
IGHV4-59	ENSG00000224373	immunoglobulin heavy variable 4-59 [Source:HGNC Symbol;Acc:HGNC:5654]	9.45236
MZB1	ENSG00000170476	marginal zone B and B1 cell specific protein [Source:HGNC Symbol;Acc:HGNC:30125]	9.40682
IGHV3-48	ENSG00000211964	immunoglobulin heavy variable 3-48 [Source:HGNC Symbol;Acc:HGNC:5606]	9.38586
IGKV1-33	ENSG00000242076	immunoglobulin kappa variable 1-33 [Source:HGNC Symbol;Acc:HGNC:5737]	9.35469
IGHV2-5	ENSG00000211937	immunoglobulin heavy variable 2-5 [Source:HGNC Symbol;Acc:HGNC:5576]	9.27544
IGHV4-4	ENSG00000211936	immunoglobulin heavy variable 4-4 [Source:HGNC Symbol;Acc:HGNC:5652]	9.25099
IGHV4-61	ENSG00000211970	immunoglobulin heavy variable 4-61 [Source:HGNC Symbol;Acc:HGNC:5655]	9.17324
IGLV8-61	ENSG00000211638	immunoglobulin lambda variable 8-61 [Source:HGNC Symbol;Acc:HGNC:5931]	9.16947
IGKV1D-33	ENSG00000239975	immunoglobulin kappa variable 1D-33 [Source:HGNC Symbol;Acc:HGNC:5753]	9.14259
IGKV1D-8	ENSG00000239819	immunoglobulin kappa variable 1D-8 [Source:HGNC Symbol;Acc:HGNC:5759]	9.13704
IGHV3-30	ENSG00000211953	immunoglobulin heavy variable 3-30 [Source:HGNC Symbol;Acc:HGNC:5591]	9.13294
IGHV3-23	ENSG00000211949	immunoglobulin heavy variable 3-23 [Source:HGNC Symbol;Acc:HGNC:5588]	9.10803
IGHV3-21	ENSG00000211947	immunoglobulin heavy variable 3-21 [Source:HGNC Symbol;Acc:HGNC:5586]	9.10634
IGHV3-33	ENSG00000211955	immunoglobulin heavy variable 3-33 [Source:HGNC Symbol;Acc:HGNC:5596]	9.06892
IGKV1-9	ENSG00000241755	immunoglobulin kappa variable 1-9 [Source:HGNC Symbol;Acc:HGNC:5744]	9.05868
IGKV2-30	ENSG00000243238	immunoglobulin kappa variable 2-30 [Source:HGNC Symbol;Acc:HGNC:5785]	8.96507
IGHV1-24	ENSG00000211950	immunoglobulin heavy variable 1-24 [Source:HGNC Symbol;Acc:HGNC:5551]	8.8596
IGKV2D-30	ENSG00000239571	immunoglobulin kappa variable 2D-30 [Source:HGNC Symbol;Acc:HGNC:5801]	8.85795
IGHV3-7	ENSG00000211938	immunoglobulin heavy variable 3-7 [Source:HGNC Symbol;Acc:HGNC:5620]	8.80879
IGKV1-17	ENSG00000240382	immunoglobulin kappa variable 1-17 [Source:HGNC Symbol;Acc:HGNC:5733]	8.7949
IGHV4-39	ENSG00000211959	immunoglobulin heavy variable 4-39 [Source:HGNC Symbol;Acc:HGNC:5651]	8.77266
IGHV3-11	ENSG00000211941	immunoglobulin heavy variable 3-11 (gene/pseudogene) [Source:HGNC Symbol;Acc:HGNC:5580]	8.75104
IGHV3-43	ENSG00000232216	immunoglobulin heavy variable 3-43 [Source:HGNC Symbol;Acc:HGNC:5604]	8.73332
FCRL5	ENSG00000143297	Fc receptor like 5 [Source:HGNC Symbol;Acc:HGNC:18508]	8.69851
IGLV1-40	ENSG00000211653	immunoglobulin lambda variable 1-40 [Source:HGNC Symbol;Acc:HGNC:5877]	8.64353
IGKV3-7	ENSG00000243063	immunoglobulin kappa variable 3-7 (non-functional) [Source:HGNC Symbol;Acc:HGNC:5821]	8.57149
IGKV1-16	ENSG00000240864	immunoglobulin kappa variable 1-16 [Source:HGNC Symbol;Acc:HGNC:5732]	8.5571
IGKV3D-7	ENSG00000228325	immunoglobulin kappa variable 3D-7 [Source:HGNC Symbol;Acc:HGNC:5829]	8.55131
IGHV4-34	ENSG00000211956	immunoglobulin heavy variable 4-34 [Source:HGNC Symbol;Acc:HGNC:5650]	8.54691
IGLV3-21	ENSG00000211662	immunoglobulin lambda variable 3-21 [Source:HGNC Symbol;Acc:HGNC:5905]	8.54221
IGKV1D-42	ENSG00000211633	immunoglobulin kappa variable 1D-42 (non-functional) [Source:HGNC Symbol;Acc:HGNC:5757]	8.46085
CD79A	ENSG00000105369	CD79a molecule [Source:HGNC Symbol;Acc:HGNC:1698]	8.36202
IGHV3-13	ENSG00000211942	immunoglobulin heavy variable 3-13 [Source:HGNC Symbol;Acc:HGNC:5581]	8.35971
IGKV3D-7	ENSG00000235896	immunoglobulin kappa variable 3D-7 [Source:HGNC Symbol;Acc:HGNC:5829]	8.34522
IGKV1D-17	ENSG00000242766	immunoglobulin kappa variable 1D-17 [Source:HGNC Symbol;Acc:HGNC:5749]	8.34506
IGHV3-9	ENSG00000211940	immunoglobulin heavy variable 3-9 [Source:HGNC Symbol;Acc:HGNC:5628]	8.27735
TNFRSF17	ENSG00000048462	TNF receptor superfamily member 17 [Source:HGNC Symbol;Acc:HGNC:11913]	8.25815
IGKV1D-13	ENSG00000211630	immunoglobulin kappa variable 1D-13 [Source:HGNC Symbol;Acc:HGNC:5747]	8.21606
IGLV2-8	ENSG00000211671	immunoglobulin lambda variable 2-8 [Source:HGNC Symbol;Acc:HGNC:5895]	8.21309
IGLV6-57	ENSG00000211640	immunoglobulin lambda variable 6-57 [Source:HGNC Symbol;Acc:HGNC:5927]	8.15879
IGLV3-25	ENSG00000211659	immunoglobulin lambda variable 3-25 [Source:HGNC Symbol;Acc:HGNC:5908]	8.15542
IGLV2-11	ENSG00000211668	immunoglobulin lambda variable 2-11 [Source:HGNC Symbol;Acc:HGNC:5887]	8.14452
IGHV2-70D	ENSG00000211974	immunoglobulin heavy variable 2-70D [Source:HGNC Symbol;Acc:HGNC:49602]	8.0529
IGKV6-21	ENSG00000211611	immunoglobulin kappa variable 6-21 (non-functional) [Source:HGNC Symbol;Acc:HGNC:5836]	7.95602
IGKV1-8	ENSG00000240671	immunoglobulin kappa variable 1-8 [Source:HGNC Symbol;Acc:HGNC:5743]	7.91087
IGKV2D-29	ENSG00000243264	immunoglobulin kappa variable 2D-29 [Source:HGNC Symbol;Acc:HGNC:5800]	7.90516
IGKV1D-16	ENSG00000241244	immunoglobulin kappa variable 1D-16 [Source:HGNC Symbol;Acc:HGNC:5748]	7.89288
IGKV6D-21	ENSG00000225523	immunoglobulin kappa variable 6D-21 (non-functional) [Source:HGNC Symbol;Acc:HGNC:5837]	7.88182
HTRA4	ENSG00000169495	HtrA serine peptidase 4 [Source:HGNC Symbol;Acc:HGNC:26909]	7.83909
IGKJ4	ENSG00000211594	immunoglobulin kappa joining 4 [Source:HGNC Symbol;Acc:HGNC:5722]	7.76188
IGHV3-74	ENSG00000224650	immunoglobulin heavy variable 3-74 [Source:HGNC Symbol;Acc:HGNC:5624]	7.72906
IGLV2-23	ENSG00000211660	immunoglobulin lambda variable 2-23 [Source:HGNC Symbol;Acc:HGNC:5890]	7.58604
IGHV1-3	ENSG00000211935	immunoglobulin heavy variable 1-3 [Source:HGNC Symbol;Acc:HGNC:5552]	7.56059
SPP1	ENSG00000118785	secreted phosphoprotein 1 [Source:HGNC Symbol;Acc:HGNC:11255]	7.54463
IGHV1-46	ENSG00000211962	immunoglobulin heavy variable 1-46 [Source:HGNC Symbol;Acc:HGNC:5554]	7.5374
IGHV3-49	ENSG00000211965	immunoglobulin heavy variable 3-49 [Source:HGNC Symbol;Acc:HGNC:5607]	7.52807
IGLV2-14	ENSG00000211666	immunoglobulin lambda variable 2-14 [Source:HGNC Symbol;Acc:HGNC:5888]	7.4713
PKD2L1	ENSG00000107593	polycystin 2 like 1 transient receptor potential cation channel [Source:HGNC Symbol;Acc:HGNC:9011]	7.45028
IGHV6-1	ENSG00000211933	immunoglobulin heavy variable 6-1 [Source:HGNC Symbol;Acc:HGNC:5662]	7.43739
IGHV2-26	ENSG00000211951	immunoglobulin heavy variable 2-26 [Source:HGNC Symbol;Acc:HGNC:5575]	7.43307
TREM2	ENSG00000095970	triggering receptor expressed on myeloid cells 2 [Source:HGNC Symbol;Acc:HGNC:17761]	7.38454
IGLV5-45	ENSG00000211650	immunoglobulin lambda variable 5-45 [Source:HGNC Symbol;Acc:HGNC:5924]	7.37394
OLR1	ENSG00000173391	oxidized low density lipoprotein receptor 1 [Source:HGNC Symbol;Acc:HGNC:8133]	7.34491
CR1	ENSG00000203710	complement C3b/C4b receptor 1 (Knops blood group) [Source:HGNC Symbol;Acc:HGNC:2334]	3.70983
CD1D	ENSG00000158473	CD1d molecule [Source:HGNC Symbol;Acc:HGNC:1637]	3.1916
CR2	ENSG00000117322	complement C3d receptor 2 [Source:HGNC Symbol;Acc:HGNC:2336]	2.28966
