# Supplementary material for: Host and parasite responses in human diffuse cutaneous leishmaniasis caused by L. amazonensis
Source: PLoS Negl Trop Dis. 2019 Mar 7;13(3):e0007152. doi: 10.1371/journal.pntd.0007152 (PMC6405045; doi:10.1371/journal.pntd.0007152)
Supplement: S3 Table — Log2 fold-changes of M1 markers in LCL and DCL compared to healthy and each other. (XLSX) [file pntd.0007152.s007.xlsx]

## Sheet: Sheet1
M1 Markers downregulated in DCL vs. LCL
ID	Symbol	DCL v HC (logFC)	LCL v HC (logFC)	DCL v LCL (logFC)
ENSG00000205846	CLEC6A	0	6.93973	-6.25515
ENSG00000169248	CXCL11	0	8.30215	-6.22643
ENSG00000131203	IDO1	2.36772	8.08524	-5.71753
ENSG00000138755	CXCL9	2.94624	8.63684	-5.69059
ENSG00000100580	TMED8	-4.06676	0	-4.79919
ENSG00000025708	TYMP	0	4.15196	-4.75039
ENSG00000139908	TSSK4	-4.69987	0	-4.72478
ENSG00000186174	BCL9L	-4.56493	0	-4.39367
ENSG00000169245	CXCL10	4.15699	8.51447	-4.35748
ENSG00000196110	ZNF699	-3.9064	0	-4.25654
ENSG00000181634	TNFSF15	-2.64583	1.55282	-4.19865
ENSG00000211696	TRGV8	0	3.32985	-4.16314
ENSG00000186827	TNFRSF4	0	3.52361	-4.13138
ENSG00000188820	FAM26F	2.70435	6.66974	-3.96539
ENSG00000117228	GBP1	1.46373	5.42556	-3.96183
ENSG00000154451	GBP5	3.89248	7.75953	-3.86706
ENSG00000136244	IL6	0	5.21667	-3.85668
ENSG00000123610	TNFAIP6	0	4.2639	-3.84732
ENSG00000008441	NFIX	-5.67787	-1.96289	-3.71498
ENSG00000075618	FSCN1	-2.96916	0	-3.52549
ENSG00000161664	ASB16	-3.79311	0	-3.50734
ENSG00000108700	CCL8	3.19072	6.65547	-3.46476
ENSG00000121380	BCL2L14	0	5.01581	-3.42734
ENSG00000137757	CASP5	2.45685	5.76642	-3.30957
ENSG00000167703	SLC43A2	0	2.68601	-3.30164
ENSG00000151693	ASAP2	-4.2907	-1.0938	-3.1969
ENSG00000089692	LAG3	2.43564	5.60993	-3.17429
ENSG00000008516	MMP25	0	2.66947	-3.15594
ENSG00000164509	IL31RA	-2.03127	1.11393	-3.1452
ENSG00000187951	ARHGAP11B	-1.69697	1.35858	-3.05555
ENSG00000145287	PLAC8	1.91833	4.6939	-2.77557
ENSG00000157111	TMEM171	-1.71321	1.06058	-2.77379
ENSG00000136492	BRIP1	-1.99589	0	-2.77351
ENSG00000184619	KRBA2	-3.13573	0	-2.70537
ENSG00000123700	KCNJ2	-1.16141	1.5437	-2.70511
ENSG00000187037	GPR141	0	3.61232	-2.70047
ENSG00000153976	HS3ST3A1	0	2.56673	-2.60855
ENSG00000188676	IDO2	0	4.44817	-2.57185
ENSG00000065320	NTN1	-2.72111	0	-2.5464
ENSG00000128383	APOBEC3A	3.33132	5.85267	-2.52135
ENSG00000166527	CLEC4D	3.64392	6.14899	-2.50506
ENSG00000101916	TLR8	2.70529	5.18033	-2.47504
ENSG00000196814	MVB12B	-1.21618	1.24857	-2.46475
ENSG00000179331	RAB39A	1.70345	4.15686	-2.4534
ENSG00000114450	GNB4	-2.22928	0	-2.44348
ENSG00000171631	P2RY6	1.84209	4.2625	-2.42042
ENSG00000185499	MUC1	0	0	-2.39402
ENSG00000183734	ASCL2	-1.33151	1.03182	-2.36332
ENSG00000196700	ZNF512B	-2.8735	0	-2.35649
ENSG00000187097	ENTPD5	-2.22485	0	-2.31991
ENSG00000197471	SPN	0	2.94802	-2.3152
ENSG00000108821	COL1A1	0	1.3557	-2.30447
ENSG00000243649	CFB	0	3.317	-2.26004
ENSG00000121594	CD80	3.37924	5.63151	-2.25227
ENSG00000181284	TMEM102	-1.99863	0	-2.20175
ENSG00000198785	GRIN3A	0	2.45091	-2.17982
ENSG00000167291	TBC1D16	-2.83545	0	-2.14152
ENSG00000179583	CIITA	0	3.06307	-2.13988
ENSG00000185340	GAS2L1	-3.1411	-1.006	-2.13511
ENSG00000180340	FZD2	0	3.12138	-2.083
ENSG00000104112	SCG3	0	2.267	-2.08101
ENSG00000213445	SIPA1	0	1.82631	-2.07402
ENSG00000081237	PTPRC	2.17896	4.20439	-2.02542
ENSG00000104951	IL4I1	3.57284	5.54994	-1.9771
ENSG00000142459	EVI5L	-2.54519	0	-1.95683
ENSG00000162073	PAQR4	-1.84582	0	-1.91323
ENSG00000138135	CH25H	0	2.43572	-1.89626
ENSG00000181444	ZNF467	-1.77287	0	-1.89508
ENSG00000186197	EDARADD	-2.10905	0	-1.88721
ENSG00000244694	PTCHD4	0	1.1617	-1.87139
ENSG00000255833	TIFAB	0	3.07262	-1.86166
ENSG00000021762	OSBPL5	-2.37179	0	-1.81159
ENSG00000100336	APOL4	1.58711	3.32847	-1.74136
ENSG00000152229	PSTPIP2	0	2.28561	-1.71182
ENSG00000105464	GRIN2D	0	1.59113	-1.70625
ENSG00000136286	MYO1G	2.383	4.08836	-1.70536
ENSG00000174791	RIN1	-2.32165	0	-1.68087
ENSG00000096968	JAK2	0	1.58614	-1.67432
ENSG00000138821	SLC39A8	0	2.3368	-1.67197
ENSG00000177932	ZNF354C	-1.39355	0	-1.66967
ENSG00000038427	VCAN	0	1.53085	-1.6549
ENSG00000104946	TBC1D17	-2.35023	0	-1.64184
ENSG00000167173	C15orf39	0	0	-1.63417
ENSG00000004468	CD38	5.02281	6.64122	-1.6184
ENSG00000128284	APOL3	1.83296	3.44264	-1.60968
ENSG00000162512	SDC3	0	1.46423	-1.59984
ENSG00000177989	ODF3B	0	2.33413	-1.59309
ENSG00000135378	PRRG4	-2.64044	-1.05053	-1.58992
ENSG00000010030	ETV7	0	1.35624	-1.58812
ENSG00000169925	BRD3	-2.0219	0	-1.56888
ENSG00000125430	HS3ST3B1	1.58589	3.13731	-1.55142
ENSG00000185245	GP1BA	-1.97319	0	-1.54966
ENSG00000196083	IL1RAP	-1.6883	0	-1.54903
ENSG00000105866	SP4	0	0	-1.51478
ENSG00000102524	TNFSF13B	2.55137	4.06565	-1.51428
ENSG00000105246	EBI3	2.5889	4.10248	-1.51358
ENSG00000131747	TOP2A	0	0	-1.48924
ENSG00000100368	CSF2RB	1.95067	3.43295	-1.48229
ENSG00000103199	ZNF500	-1.467	0	-1.4724
ENSG00000197363	ZNF517	-2.31462	0	-1.46116
ENSG00000105559	PLEKHA4	-2.04137	0	-1.45667
ENSG00000166523	CLEC4E	5.29336	6.74641	-1.45305
ENSG00000165655	ZNF503	0	0	-1.42137
ENSG00000178199	ZC3H12D	1.22015	2.61417	-1.39402
ENSG00000170684	ZNF296	-1.38778	0	-1.38449
ENSG00000187210	GCNT1	1.0158	2.36195	-1.34615
ENSG00000188827	SLX4	0	0	-1.33369
ENSG00000120868	APAF1	0	0	-1.33353
ENSG00000066336	SPI1	1.71635	3.04785	-1.33149
ENSG00000127220	ABHD8	-1.50424	0	-1.31221
ENSG00000255877	NA	0	0	-1.30444
ENSG00000227191	TRGC2	3.8732	5.16747	-1.29427
ENSG00000130522	JUND	-1.43241	0	-1.27715
ENSG00000161653	NAGS	0	2.05796	-1.27039
ENSG00000255062		0	0	-1.26989
ENSG00000120802	TMPO	0	0	-1.26931
ENSG00000149798	CDC42EP2	0	0	-1.26524
ENSG00000164116	GUCY1A3	0	1.2041	-1.24748
ENSG00000149503	INCENP	0	0	-1.24564
ENSG00000247448	NA	0	0	-1.24243
ENSG00000030419	IKZF2	-1.23203	0	-1.22128
ENSG00000155629	PIK3AP1	2.82553	4.02631	-1.20078
ENSG00000103653	CSK	0	1.41484	-1.18965
ENSG00000158747	NBL1	-2.019	0	-1.1826
ENSG00000008517	IL32	3.07668	4.25673	-1.18005
ENSG00000172123	SLFN12	0	1.84455	-1.17667
ENSG00000105327	BBC3	-1.15139	0	-1.17563
ENSG00000168899	VAMP5	1.49889	2.66489	-1.166
ENSG00000170802	FOXN2	0	1.61929	-1.16215
ENSG00000100350	FOXRED2	-1.71809	0	-1.15433
ENSG00000204673	AKT1S1	-1.25876	0	-1.13752
ENSG00000081320	STK17B	0	1.88671	-1.12744
ENSG00000204116	CHIC1	-1.25021	0	-1.12565
ENSG00000250797	NA	0	1.73991	-1.11939
ENSG00000176182	MYPOP	0	0	-1.11772
ENSG00000254087	LYN	2.44006	3.53132	-1.09125
ENSG00000023516	AKAP11	-1.15159	0	-1.08939
ENSG00000256771	ZNF253	0	0	-1.08773
ENSG00000104974	LILRA1	3.12026	4.19809	-1.07783
ENSG00000160233	LRRC3	0	0	-1.07117
ENSG00000171992	SYNPO	0	0	-1.04575
ENSG00000082269	FAM135A	-1.70676	0	-1.04155
ENSG00000012211	PRICKLE3	-1.06625	0	-1.02634
ENSG00000160767	FAM189B	0	0	-1.02545
ENSG00000148429	USP6NL	0	0	-1.01354
ENSG00000185811	IKZF1	2.46142	3.46166	-1.00024
