# Supplementary material for: Host and parasite responses in human diffuse cutaneous leishmaniasis caused by L. amazonensis
Source: PLoS Negl Trop Dis. 2019 Mar 7;13(3):e0007152. doi: 10.1371/journal.pntd.0007152 (PMC6405045; doi:10.1371/journal.pntd.0007152)
Supplement: S4 Table — Log2 fold-changes of regulatory macrophage markers in LCL and DCL compared to healthy and each other. (XLSX) [file pntd.0007152.s008.xlsx]

## Sheet: Sheet1
Regulatory Macrophage markers upregulated in DCL vs LCL
ID	Symbol	DCL v HC (logFC)	LCL v HC (logFC)	DCL v LCL (logFC)
ENSG00000122254	HS3ST2	6.29213	0	7.20738
ENSG00000147614	ATP6V0D2	7.24332	0	6.0141
ENSG00000004846	ABCB5	2.30592	-2.01663	4.32255
ENSG00000164935	DCSTAMP	6.47806	2.28953	4.18854
ENSG00000135094	SDS	6.49509	3.12529	3.36981
ENSG00000118785	SPP1	7.54463	4.18527	3.35936
ENSG00000198203	SULT1C2	5.90148	2.54334	3.35814
ENSG00000162723	SLAMF9	5.58517	0	3.24499
ENSG00000255823	MTRNR2L8	2.92182	0	3.2335
ENSG00000132170	PPARG	1.73683	-1.31342	3.05025
ENSG00000116883		0	-2.54924	2.92919
ENSG00000145107	TM4SF19	4.44266	1.55309	2.88957
ENSG00000176049	JAKMIP2	4.60058	1.76879	2.83179
ENSG00000173391	OLR1	7.34491	4.51366	2.83125
ENSG00000169495	HTRA4	7.83909	5.09798	2.7411
ENSG00000100344	PNPLA3	-1.14931	-3.8474	2.69809
ENSG00000165685	TMEM52B	4.89847	2.2101	2.68836
ENSG00000073737	DHRS9	2.76753	0	2.68556
ENSG00000143786	CNIH3	2.23867	0	2.68089
ENSG00000160460	SPTBN4	0	-2.42951	2.57238
ENSG00000147488	ST18	4.08154	1.5226	2.55894
ENSG00000175445	LPL	0	-1.7381	2.50678
ENSG00000064225	ST3GAL6	1.65285	0	2.30992
ENSG00000125355	TMEM255A	0	-1.6997	2.24375
ENSG00000164048	ZNF589	1.94996	0	2.1699
ENSG00000183508	FAM46C	4.60104	2.44522	2.15582
ENSG00000183549	ACSM5	1.73158	0	2.12249
ENSG00000158234	FAIM	1.92729	0	2.09806
ENSG00000176490	DIRAS1	0	-1.79216	2.05892
ENSG00000106178	CCL24	0	0	2.05593
ENSG00000204099	NEU4	4.06345	2.02459	2.03887
ENSG00000134245	WNT2B	0	-2.89263	1.95662
ENSG00000175556	LONRF3	1.22478	0	1.95217
ENSG00000112299	VNN1	3.90805	1.99344	1.91461
ENSG00000166165	CKB	-2.21602	-4.04291	1.8269
ENSG00000105928	DFNA5	4.46236	2.66325	1.79912
ENSG00000181045	SLC26A11	1.88173	0	1.77485
ENSG00000137265	IRF4	3.74166	2.01363	1.72803
ENSG00000174370	C11orf45	0	-1.19966	1.67751
ENSG00000162461	SLC25A34	0	0	1.66013
ENSG00000100767	PAPLN	0	-1.06361	1.62116
ENSG00000162746	FCRLB	2.86747	1.27331	1.59416
ENSG00000142621	FHAD1	4.48986	2.96704	1.52282
ENSG00000184465	WDR27	1.04633	0	1.49747
ENSG00000152256	PDK1	0	0	1.44863
ENSG00000121101	TEX14	2.12348	0	1.44133
ENSG00000153485	TMEM251	1.83852	0	1.41375
ENSG00000248124	RRN3P1	2.43682	1.03835	1.39847
ENSG00000204161	C10orf128	2.44762	1.06136	1.38626
ENSG00000140678	ITGAX	5.13388	3.75749	1.37639
ENSG00000111674	ENO2	1.89495	0	1.3677
ENSG00000167653	PSCA	0	-2.52935	1.35437
ENSG00000129295	LRRC6	1.38992	0	1.33542
ENSG00000095739	BAMBI	0	-2.1331	1.33291
ENSG00000164683	HEY1	0	0	1.32857
ENSG00000173588	CEP83	1.28449	0	1.3261
ENSG00000117479	SLC19A2	0	-1.35558	1.30092
ENSG00000153071	DAB2	1.9889	0	1.28101
ENSG00000123342	MMP19	3.25568	1.97521	1.28047
ENSG00000214193	SH3D21	0	-1.35589	1.26837
ENSG00000143842	SOX13	0	-1.03424	1.26678
ENSG00000196139	AKR1C3	0	-2.02907	1.25599
ENSG00000115598	IL1RL2	0	-2.13818	1.18512
ENSG00000171729	TMEM51	2.46446	1.29004	1.17442
ENSG00000188001	TPRG1	0	-2.11581	1.16646
ENSG00000175003	SLC22A1	1.94352	0	1.13027
ENSG00000152689	RASGRP3	2.83285	1.70774	1.12511
ENSG00000151131	C12orf45	1.13965	0	1.11862
ENSG00000115112	TFCP2L1	-2.0486	-3.16416	1.11557
ENSG00000114107	CEP70	0	0	1.11281
ENSG00000243335	KCTD7	1.39438	0	1.10374
ENSG00000175183	CSRP2	0	0	1.09274
ENSG00000155252	PI4K2A	1.58934	0	1.08797
ENSG00000184205	TSPYL2	0	0	1.08696
ENSG00000169439	SDC2	1.0049	0	1.08012
ENSG00000244242	IFITM10	1.22033	0	1.07924
ENSG00000243927	MRPS6	1.44844	0	1.0742
ENSG00000256652	NA	0	0	1.07059
ENSG00000102393	GLA	2.3707	1.30969	1.06101
ENSG00000012822	CALCOCO1	0	-1.27883	1.05646
ENSG00000072832	CRMP1	0	0	1.05016
ENSG00000106853	PTGR1	0	0	1.04873
ENSG00000204634	TBC1D8	0	0	1.03446
ENSG00000171453	POLR1C	0	0	1.03298
ENSG00000169252	ADRB2	0	0	1.03149
ENSG00000196932	TMEM26	4.27137	3.24501	1.02637
ENSG00000197506	SLC28A3	0	0	1.02432
ENSG00000145979	TBC1D7	0	0	1.02358
ENSG00000163597	SNHG16	0	0	1.01698
ENSG00000102362	SYTL4	0	0	1.01162
