# Supplementary material for: Host and parasite responses in human diffuse cutaneous leishmaniasis caused by L. amazonensis
Source: PLoS Negl Trop Dis. 2019 Mar 7;13(3):e0007152. doi: 10.1371/journal.pntd.0007152 (PMC6405045; doi:10.1371/journal.pntd.0007152)
Supplement: S5 Table — Rank, mean RPKM, and standard error of the mean for the top parasite genes expressed in DCL. (XLSX) [file pntd.0007152.s009.xlsx]

## Sheet: Sheet1
Top parasite genes expressed in DCL
ID	Description	Rank	Mean RPKM	SEM
LmxM.27.1240	histone H1, putative	1	14245.7	1301.96
LmxM.34.0240	60S ribosomal protein L30	2	13205.1	2324.6
LmxM.28.2205	ribosomal protein S29, putative	3	13168	694.185
LmxM.08_29.2370	60S ribosomal protein L39, putative	4	9960.24	2361.24
LmxM.27.1190	histone H1, putative	5	9566.22	1136.99
LmxM.01.0410	hypothetical protein	6	8612.39	473.185
LmxM.15.0010	histone H4	7	8378.46	1300.73
LmxM.30.0900	hypothetical protein, conserved	8	8114.44	1157.34
LmxM.27.0130	hypothetical protein, conserved	9	8054.94	617.649
LmxM.34.2221	kinetoplastid membrane protein-11	10	8051.24	995.946
LmxM.29.0670	40S ribosomal protein S30, putative	11	7923.51	1497.4
LmxM.36.3750	40S ribosomal protein S27-1, putative	12	7597.17	480.43
LmxM.24.2050	60S ribosomal protein L26, putative	13	7103.63	729.055
LmxM.34.2050	60S ribosomal protein L32	14	6641.13	386.787
LmxM.36.3400	ribosomal protein L29, putative	15	6599.26	356.839
LmxM.16.1170	60S ribosomal protein L39, putative	16	6345.65	773.569
LmxM.21.1050	60S ribosomal protein L9, putative	17	6340.58	400.266
LmxM.13.0570	40S ribosomal protein S12, putative	18	6211.28	286.07
LmxM.31.2690	ribosomal protein L27, putative	19	6028.4	437.704
LmxM.36.1925	60S ribosomal protein L37a	20	5938.88	321.975
LmxM.26.2220	ribosomal protein L38, putative	21	5930.42	399.307
LmxM.03.0250	ribosomal protein L38, putative	22	5821.64	225.541
LmxM.09.1340	histone H2B	23	5772.11	507.004
LmxM.21.1550	40S ribosomal protein S11, putative	24	5451.8	315.007
LmxM.34.3290	60S ribosomal subunit protein L31, putative	25	5446.31	1015.93
LmxM.34.0600	60S ribosomal protein L18a, putative	26	5435.7	166.962
LmxM.26.2330	60S ribosomal protein L35, putative	27	5362.12	140.792
LmxM.34.1910	ribosomal protein L15, putative	28	5345.6	331.545
LmxM.06.0580	60S ribosomal protein L23a, putative	29	5254.39	611.441
LmxM.36.2860	40S ribosomal protein S24e	30	5172.01	305.869
LmxM.36.2870	40S ribosomal protein S24e	31	5153	320.326
LmxM.13.1670	60S ribosomal protein L44, putative	32	5130.21	639.237
LmxM.08_29.1740	histone H2A, putative	33	5102.84	323.138
LmxM.34.3780	60S ribosomal protein L27A/L29, putative	34	5090.85	357.102
LmxM.31.0430	60S ribosomal protein L17, putative	35	5085.13	201.478
LmxM.17.1220	histone H2B	36	5058.07	582.954
LmxM.30.1170	hypothetical protein, unknown function	37	5048.16	791.679
LmxM.36.3770	transcription factor btf3, putative	38	5018.84	186.06
LmxM.36.3760	60S ribosomal protein L10a, putative	39	4985.5	158.938
LmxM.36.3270	60S ribosomal protein L22, putative	40	4932.33	963.479
LmxM.33.2470	ribosomal protein l35a, putative	41	4901.62	661.774
LmxM.06.0570	60S ribosomal protein L23a, putative	42	4897.84	644.271
LmxM.36.4420	60S ribosomal protein L22, putative	43	4738.5	620.242
LmxM.32.3230	60S ribosomal protein L44	44	4683.95	615.624
LmxM.33.2780	40S ribosomal protein S19 protein, putative	45	4681.59	531.969
LmxM.08_29.1800	40S ribosomal protein S15A, putative	46	4674.36	229.837
LmxM.36.3740	60S ribosomal protein L34, putative	47	4650.38	652.851
LmxM.32.3150	40S ribosomal protein S13, putative	48	4638.73	377.409
LmxM.36.3390	ribosomal protein L29, putative	49	4565.58	286.914
LmxM.18.1400	60S ribosomal protein L34, putative	50	4467.19	398.674
LmxM.21.1720	60S ribosomal protein L32	51	4391.46	713.627
LmxM.16.0460	60S ribosomal protein L21, putative	52	4295.32	428.477
LmxM.34.3280	60S ribosomal subunit protein L31, putative	53	4242.13	569.238
LmxM.06.0010	histone H4	54	4238.95	529.967
LmxM.33.0440	ribosomal protein S25	55	4191.01	131.919
LmxM.31.0880	60S ribosomal protein L18a, putative	56	4155.79	102.077
LmxM.20.1650	ribosomal protein S11 homolog	57	4067.78	201.579
LmxM.34.3760	60S ribosomal protein L27A/L29, putative	58	4042.14	345.547
LmxM.15.0200	60S ribosomal protein L13a, putative	59	4022.32	149.838
LmxM.26.2340	60S ribosomal protein L35, putative	60	3973.66	105.446
LmxM.21.1820	60S ribosomal protein L37a, putative	61	3957	621.18
LmxM.21.0730	60S ribosomal protein L36, putative	62	3893.24	1205.51
LmxM.18.0620	60S ribosomal protein L10a, putative	63	3876.15	195.27
LmxM.36.0940	40S ribosomal protein S18, putative	64	3852.31	101.547
LmxM.34.1920	60S ribosomal protein L36, putative	65	3832.58	862.249
LmxM.19.0390	40S ribosomal protein S13, putative	66	3821.31	83.0696
LmxM.34.3790	60S ribosomal protein L23, putative	67	3785.87	412.054
LmxM.28.0540	ribosomal protein S26, putative	68	3764.15	152.808
LmxM.34.3800	60S ribosomal protein L23, putative	69	3762.67	209.731
LmxM.08_29.1720	histone H2A, putative	70	3759.81	311.848
LmxM.29.3340	60S ribosomal protein L9, putative	71	3735.24	361.737
LmxM.24.2210	60S ribosomal protein L12, putative	72	3717.61	203.538
LmxM.29.0690	40S ribosomal protein S30, putative	73	3674.76	346.003
LmxM.09.0060	RNA-binding protein 5, putative	74	3603.46	701.028
LmxM.30.2030	ubiquitin-fusion protein	75	3578.57	618.515
LmxM.14.1270	ubiquitin/ribosomal protein S27a, putative	76	3536.6	296.567
LmxM.19.0030	histone H2B	77	3489.06	427.71
LmxM.26.0170	60S ribosomal protein L7, putative	78	3407.1	170.395
LmxM.22.0420	40S ribosomal protein S15, putative	79	3391.91	260.206
LmxM.11.1130partial	hypothetical protein	80	3353.72	416.514
LmxM.13.0290partial	hypothetical protein	81	3349.37	426.603
LmxM.32.0920	40S ribosomal protein S3, putative	82	3301.46	139.831
LmxM.31.0450	40S ribosomal protein S2	83	3260.62	200.874
LmxM.36.0990	40S ribosomal protein S10, putative	84	3249.71	269.495
LmxM.36.0980	40S ribosomal protein S10, putative	85	3214.81	254.779
LmxM.21.1780	40S ribosomal protein S6, putative	86	3210.05	117.26
LmxM.36.0600	ubiquitin/ribosomal protein S27a, putative	87	3197.26	222.751
LmxM.25.0720	eukaryotic initiation factor 5a, putative	88	3167.46	482.533
LmxM.29.3200	ribosomal protein S26, putative	89	3137.21	297.92
LmxM.32.0720	60S ribosomal protein L6, putative	90	3102.89	182.379
LmxM.21.1860	beta tubulin	91	3099.28	338.919
LmxM.30.3180	histone H4	92	3091.15	624.604
LmxM.21.1060	40S ribosomal protein S23, putative	93	3081.74	208.52
LmxM.22.0460	40S ribosomal protein S15, putative	94	3054.11	237.48
LmxM.22.1520	40S ribosomal protein L14, putative	95	3047.66	345.945
LmxM.25.1190	ribosomal protein S25	96	3001.84	319.697
LmxM.15.1000	60S ribosomal protein L6, putative	97	2981.71	194.414
LmxM.34.2010	40S ribosomal protein S6, putative	98	2958.22	129.335
LmxM.36.0930	40S ribosomal protein S18, putative	99	2889.55	100.111
LmxM.36.4510	60S ribosomal protein L18, putative	100	2779.38	82.8512
LmxM.10.0070	ribosomal protein l35a, putative	101	2744.63	293.677
LmxM.21.1070	40S ribosomal protein S23, putative	102	2716.46	219.188
LmxM.15.0950	40S ribosomal protein S3, putative	103	2714.61	166.694
LmxM.30.1900	ubiquitin-fusion protein	104	2656.99	284.754
LmxM.33.3650	60S ribosomal protein L21, putative	105	2614.91	160.385
LmxM.33.0860	60S ribosomal protein L13a, putative	106	2590.62	71.3813
LmxM.22.1560	40S ribosomal protein L14, putative	107	2566.39	255.191
LmxM.15.1470	ribosomal protein S6, putative	108	2553.76	199.307
LmxM.13.0450	ALBA-domain protein 1	109	2544.2	453.048
LmxM.22.0030	60S ribosomal protein L11 (L5, L16)	110	2534.19	200.809
LmxM.11.0970	40S ribosomal protein S5	111	2533.07	131.57
LmxM.31.2710	ribosomal protein L27, putative	112	2479.21	248.875
LmxM.08_29.2461	60S ribosomal protein L13, putative	113	2460.82	113.623
LmxM.28.2560	40S ribosomal protein S17, putative	114	2420.83	388.069
LmxM.07.0500	60S ribosomal protein L7a, putative	115	2415.16	184.141
LmxM.27.2150	hypothetical protein, unknown function	116	2401.65	491.498
LmxM.11.0960	40S ribosomal protein S5	117	2401.62	238.313
LmxM.25.0730	eukaryotic initiation factor 5a, putative	118	2394.96	259.653
LmxM.21.0915	histone H2A	119	2364.76	287.906
LmxM.34.2190	60S ribosomal protein L12, putative	120	2233.95	269.664
LmxM.26.0880	40S ribosomal protein S16, putative	121	2190.12	237.16
LmxM.04.0950	hypothetical protein	122	2185.26	239.227
LmxM.29.3590	40S ribosomal protein S14	123	2142.88	180.848
LmxM.11.1190	40S ribosomal protein S15A, putative	124	2120.45	151.834
LmxM.07.0510	60S ribosomal protein L7a, putative	125	2116.87	148.08
LmxM.19.0050	histone H2B	126	2078.28	281.266
LmxM.26.1640	40S ribosomal protein S33, putative	127	2073.43	164.264
LmxM.28.0960	40S ribosomal protein S14	128	2070.83	126.07
LmxM.08_29.2860	40S ribosomal protein S19-like protein	129	2058.35	179.101
LmxM.29.3500	S-adenosylmethionine synthetase	130	2055.37	259.738
LmxM.15.1040	tryparedoxin peroxidase	131	2052.69	497.079
LmxM.36.5010	40S ribosomal protein SA, putative	132	2047.66	195.155
LmxM.34.5100	60S ribosomal protein L37	133	2042.02	276.803
LmxM.33.2000	pyroglutamyl-peptidase I, putative	134	2028.98	146.853
LmxM.08_29.2460	60S ribosomal protein L13, putative	135	2026.71	87.594
LmxM.34.1880	60S ribosomal protein L5, putative	136	2025.11	148.558
LmxM.32.1955	60S ribosomal protein L37	137	1978.77	186.549
LmxM.04.0750	60S ribosomal protein L10, putative	138	1977.68	271
LmxM.15.1160	tryparedoxin peroxidase	139	1976.03	494.021
LmxM.28.2555	40S ribosomal protein S17, putative	140	1975.92	220.205
LmxM.16.0500	hypothetical protein, unknown function	141	1960.1	538.947
LmxM.29.2760	hypothetical protein, conserved	142	1948.25	239.63
LmxM.13.0280	alpha tubulin	143	1916.23	318.832
LmxM.34.1890	60S ribosomal protein L5, putative	144	1904.77	93.4834
LmxM.24.2080	40S ribosomal protein S8, putative	145	1884.36	73.8849
LmxM.25.2450	histone H4	146	1870.21	336.24
LmxM.34.1670	60S ribosomal protein L26, putative	147	1851.11	354.317
LmxM.26.0180	60S ribosomal protein L7, putative	148	1828.2	82.8388
LmxM.04.0470	60S ribosomal protein L11 (L5, L16)	149	1820.49	119.635
LmxM.26.0890	40S ribosomal protein S16, putative	150	1818.16	180.907
LmxM.13.0390	alpha tubulin	151	1776.01	274.893
LmxM.08.1171	hypothetical protein	152	1697.04	229.675
LmxM.34.2210	kinetoplastid membrane protein-11	153	1696.28	173.117
LmxM.24.2070	40S ribosomal protein S8, putative	154	1688.33	95.539
LmxM.34.0400a	hypothetical protein	155	1669.42	76.4693
LmxM.11.1130	60S ribosomal protein L28, putative	156	1651.35	206.252
LmxM.10.0970	histone H3, putative	157	1632.32	301.156
LmxM.34.0400b	hypothetical protein	158	1628.42	86.3574
LmxM.29.3650	ribosomal protein L15, putative	159	1626.57	130.55
LmxM.31.2950	nucleoside diphosphate kinase b	160	1620.93	126.349
LmxM.27.0110	hypothetical protein, conserved	161	1602.23	188.057
LmxM.34.1900	60S ribosomal protein L5, putative	162	1590.82	79.3885
LmxM.36.5120	40S ribosomal protein SA, putative	163	1550.44	107.732
LmxM.28.1010	ribosomal protein S20, putative	164	1540.74	145.676
LmxM.28.1011	ribosomal protein S20, putative	165	1533.01	146.433
LmxM.09.0891	polyubiquitin, putative	166	1528.19	128.969
LmxM.13.0560	60S ribosomal protein L18, putative	167	1512.19	67.9591
LmxM.28.1030	ribosomal protein S20, putative	168	1500.9	148.71
LmxM.26.1630	40S ribosomal protein S33, putative	169	1488.99	150.58
LmxM.31.0750	nuclear RNA binding domain	170	1487.25	252.284
LmxM.13.0300	hypothetical protein	171	1486.67	304.871
LmxM.17.0080	elongation factor 1-alpha	172	1469.86	227.18
LmxM.19.0060	40S ribosomal protein S2	173	1439.71	204.737
LmxM.36.1100	ribosomal protein L24, putative	174	1421.27	104.121
LmxM.17.0082	elongation factor 1-alpha	175	1420.1	222.715
LmxM.17.0081	elongation factor 1-alpha	176	1419.66	225.854
LmxM.03.0960	hypothetical protein, conserved	177	1405.41	280.92
LmxM.15.1203	60S acidic ribosomal protein P2	178	1405.36	131.701
LmxM.33.2060	hypothetical protein, conserved	179	1391.85	239.662
LmxM.15.0370	60S acidic ribosomal protein, putative	180	1367.26	102.042
LmxM.09.0010	hypothetical protein, conserved	181	1358.13	206.905
LmxM.36.1620	universal minicircle sequence binding protein	182	1346.44	232.058
LmxM.27.1605	ghistone H1 like	183	1305.96	140.587
LmxM.28.2770	heat-shock protein hsp70, putative	184	1292.19	258.956
LmxM.36.1250	40S ribosomal protein S9, putative	185	1276.65	88.6782
LmxM.08_29.1730	histone H2A, putative	186	1259.64	146.263
LmxM.28.2740a	hypothetical protein	187	1254.32	208.795
LmxM.30.1570	cytochrome c oxidase VIII (COX VIII), putative	188	1248.88	167.334
LmxM.16.0230	protein tyrosine phosphatase-like protein	189	1236.82	150.57
LmxM.15.0380	60S acidic ribosomal protein, putative	190	1197.98	74.0797
LmxM.24.2230	hypothetical predicted multi-pass transmembrane protein	191	1181.72	158.206
LmxM.17.1280	hypothetical protein, conserved	192	1179.83	106.218
LmxM.34.2220	kinetoplastid membrane protein-11	193	1146.08	118.5
LmxM.27.1390	hypothetical protein	194	1145.57	95.7248
LmxM.07.0680	40S ribosomal protein S9, putative	195	1145.47	136.555
LmxM.24.0040	60S ribosomal protein L17, putative	196	1139.27	128.363
LmxM.07.0990	nucleolar RNA-binding protein, putative	197	1135.47	268.906
LmxM.29.2845	hypothetical protein, conserved	198	1125.52	130.605
LmxM.06.0415	60S ribosomal protein L19, putative	199	1124.51	171.655
LmxM.06.0410	60S ribosomal protein L19, putative	200	1115.07	167.91
LmxM.27.0810	glutaredoxin-like protein	201	1110.98	275.22
LmxM.01.0300	hypothetical protein, conserved	202	1104.96	208.737
LmxM.25.0910	cyclophilin a, putative	203	1100.18	200.571
LmxM.11.0760	40S ribosomal protein S21, putative	204	1095.79	185.138
LmxM.11.0770	40S ribosomal protein S21, putative	205	1084.34	200.6
LmxM.33.2050	ATP-dependent RNA helicase, putative	206	1062.79	157.374
LmxM.26.1710	cytochrome c oxidase subunit V, putative	207	1058.34	99.0878
LmxM.15.1520	hypothetical protein, conserved	208	1050.62	181.601
LmxM.15.1207	60S acidic ribosomal protein P2	209	1041.43	100.031
LmxM.06.1260	pteridine transporter, putative	210	1035.55	170.382
LmxM.17.0340	hypothetical protein, conserved	211	1006.77	166.767
LmxM.34.4460	sm-f snRNP core complex protein, putative	212	985.637	161.729
LmxM.08_29.1160	tryparedoxin 1, putative	213	979.206	79.173
LmxM.31.3770	kinetoplast-associated protein p18-2, putative	214	977.813	104.48
LmxM.28.2460	ribosomal protein S29, putative	215	975.017	29.4968
LmxM.14.0190	hypothetical protein, conserved	216	972.22	98.7209
LmxM.10.0870	histone H3	217	933.318	152.075
LmxM.31.3590	hypothetical protein, conserved	218	913.055	81.9342
LmxM.24.1770	inhibitor of cysteine peptidase	219	904.13	73.2742
LmxM.24.1330	hypothetical protein, conserved	220	900.013	204.694
LmxM.31.2951	nucleoside diphosphate kinase b	221	876.005	70.6266
LmxM.31.0165	hypothetical protein, conserved	222	874.589	197.532
LmxM.34.1430	60S ribosomal protein L2, putative	223	872.787	83.0674
LmxM.34.4470	Co-chaperone protein P23	224	872.402	53.9027
LmxM.36.0340	nuclear protein family a (nop10p), putative	225	870.607	42.3904
LmxM.21.0740	ATPase subunit 9, putative	226	867.651	123.462
LmxM.29.0770	hypothetical protein, conserved	227	850.435	106.547
LmxM.31.3130	ribosomal protein L3, putative	228	843.871	103.702
LmxM.36.0020	histone H4	229	837.823	134.596
LmxM.28.2780	heat-shock protein hsp70, putative	230	830.091	141.206
LmxM.36.1070	ribosomal protein L24, putative	231	827.403	79.0151
LmxM.08.0640	hypothetical protein, unknown function	232	827.122	165.265
LmxM.31.3900	60S ribosomal protein L8, putative	233	824.027	59.6491
LmxM.10.0990	histone H3	234	809.011	125.952
LmxM.33.0580	hypothetical protein, conserved	235	799.179	95.3394
LmxM.33.4010	hypothetical protein, conserved	236	785.222	53.9
LmxM.06.1050	protein disulfide isomerase	237	782.728	94.099
LmxM.25.1315	DNA-directed RNA polymerase I subunit RPB10, putative	238	775.37	73.4877
LmxM.30.2870	hypothetical protein, conserved	239	764.295	101.43
LmxM.23.0040	peroxidoxin	240	763.127	93.2787
LmxM.36.1430	translation elongation factor 1-beta, putative	241	757.689	106.456
LmxM.08.1030a	hypothetical protein	242	751.735	133.864
LmxM.33.2870	ribosomal protein L3, putative	243	750.323	87.8546
LmxM.27.1380a	hypothetical protein	244	749.449	38.3571
LmxM.36.5720	phosphoprotein lepp12	245	740.113	127.583
LmxM.22.1640	hypothetical protein, conserved	246	732.423	39.113
LmxM.33.2070	hypothetical protein, conserved	247	731.745	82.6641
LmxM.36.0620	hypothetical protein, conserved	248	730.337	36.8706
LmxM.21.1710	cytochrome c oxidase subunit VI, putative	249	722.265	126.067
LmxM.03.0100	cytochrome c oxidase assembly protein, putative	250	722.223	48.5155
LmxM.17.0850	hypothetical protein, conserved	251	721.053	153.079
LmxM.36.1940	inosine-guanosine transporter	252	718.941	99.0106
LmxM.04.0630	hypothetical protein, conserved	253	712.86	145.653
LmxM.32.2835	hypothetical protein	254	699.546	68.7661
LmxM.07.0230	hypothetical protein, conserved	255	689.419	32.6951
LmxM.33.2900	ribosomal protein L3, putative	256	685.51	74.6688
LmxM.04.0760	hypothetical protein	257	684.315	120.368
LmxM.08_29.1090	ribosomal protein L1a, putative	258	681.81	145.279
LmxM.36.6940	protein disulfide isomerase 2	259	673.672	28.1115
LmxM.23.0510	hypothetical protein, conserved	260	668.661	99.4556
LmxM.27.1380	60S acidic ribosomal protein P0, putative	261	666.102	55.4954
LmxM.36.6995	cytochrome oxidase subunit IX, putative	262	662.817	57.5767
LmxM.31.2995	hypothetical protein, conserved	263	654.122	110.708
LmxM.34.1440	60S ribosomal protein L2, putative	264	647.503	66.2305
LmxM.27.0290	Acyl carrier protein, mitochondrial, putative	265	647.414	75.2541
LmxM.08_29.1070	ribosomal protein L1a, putative	266	646.167	131.315
LmxM.30.2580	ubiquinol-cytochrome-c reductase-like protein	267	636.136	103.497
LmxM.01.0160	hypothetical protein, conserved	268	634.276	58.701
LmxM.08.0320	mitochondrial associated ribonuclease, putative	269	630.846	76.5131
LmxM.04.0770	hypothetical protein	270	629.969	115.211
LmxM.36.1610	universal minicircle sequence binding protein, putative	271	624.121	115.92
LmxM.34.4720	glycine cleavage system H protein, putative	272	623.985	40.5392
LmxM.28.2740	activated protein kinase c receptor (LACK)	273	622.295	102.438
LmxM.32.0794	beta tubulin	274	603.048	115.09
LmxM.30.2450	hypothetical protein, unknown function	275	601.714	50.7529
LmxM.34.0140	hypothetical protein, conserved	276	600.111	72.8956
LmxM.33.3645	hypothetical protein	277	597.735	151.671
LmxM.30.1560	hypothetical protein, conserved	278	592.057	37.189
LmxM.29.3230	hypothetical protein, conserved	279	587.475	61.3678
LmxM.26.2630	hypothetical protein, conserved	280	585.976	33.896
LmxM.25.0590	hypothetical protein, conserved	281	585.415	79.9174
LmxM.02.0730	dehydrogenase/oxidoreductase-like protein	282	582.118	11.305
LmxM.06.0120	cyclophilin	283	580.109	33.6592
LmxM.17.0020	hypothetical protein, conserved	284	579.789	79.1068
LmxM.29.3720	60S acidic ribosomal protein P2, putative	285	577.328	80.6153
LmxM.30.2905	hypothetical protein, conserved	286	576.088	103.739
LmxM.36.1640	universal minicircle sequence binding protein, putative	287	574.622	114.186
LmxM.06.0150	hypothetical protein, conserved	288	574.506	96.0579
LmxM.20.0490	RNA polymerase subunit, putative	289	561.01	123.732
LmxM.29.0700	nuclear movement protein, putative	290	558.189	122.28
LmxM.23.0200	endoribonuclease L-PSP (pb5), putative	291	557.171	69.4194
LmxM.21.0735	hypothetical protein, conserved	292	552.374	95.5854
LmxM.13.1230	40S ribosomal protein S4, putative	293	551.078	101.275
LmxM.19.0630	histone H3 variant V	294	549.472	16.4266
LmxM.29.0810	hypothetical protein, conserved	295	547.685	104.871
LmxM.03.0440	60S acidic ribosomal protein P2, putative	296	530.952	47.2514
LmxM.08_29.0820	CPC cysteine peptidase, Clan CA, family C1, Cathepsin B-like	297	529.036	93.716
LmxM.08.1222	hypothetical protein, conserved	298	528.019	86.5372
LmxM.31.1070	small nuclear ribonucleoprotein, putative	299	527.223	41.8123
LmxM.34.1210	hypothetical protein, conserved	300	525.202	89.021
LmxM.16.1280	hypothetical protein, conserved	301	514.67	94.5509
LmxM.34.4640	hypothetical protein, conserved	302	513.875	65.7157
LmxM.22.0680	hypothetical protein, conserved	303	513.624	83.4303
LmxM.08.1040	hypothetical protein	304	513.573	96.004
LmxM.33.3270	hypothetical protein, conserved	305	509.824	71.0873
LmxM.25.0305	hypothetical protein, conserved	306	508.776	71.337
LmxM.16.1370	hypothetical protein, conserved	307	505.651	66.3142
LmxM.20.1700	hypothetical protein, conserved	308	504.578	17.5619
LmxM.31.0230	dynein light chain, flagellar outer arm, putative	309	502.656	72.9453
LmxM.03.0980	Eukaryotic translation initiation factor 2 subunit alpha	310	501.5	98.5814
LmxM.08.0950	hypothetical protein, conserved	311	499.325	39.425
LmxM.08_29.2750	hypothetical protein, conserved	312	497.563	84.1147
LmxM.22.1410	centrin-4, putative	313	497.467	10.3272
LmxM.32.3270	fatty acid desaturase, putative	314	495.584	33.173
LmxM.26.0640	10 kDa heat shock protein, putative	315	494.987	80.9994
LmxM.32.0910	hypothetical protein, conserved	316	494.965	35.8605
LmxM.36.2845	hypothetical protein, conserved	317	493.288	72.1818
LmxM.08.0050	hypothetical protein	318	492.54	56.1411
LmxM.36.6810	hypothetical protein, conserved	319	492.344	36.2788
LmxM.22.0270	hypothetical protein, conserved	320	489.993	35.6607
LmxM.31.3610	hypothetical protein, conserved	321	486.453	40.0182
LmxM.33.4540	hypothetical protein, conserved	322	483.336	100.953
LmxM.05.1030	hypothetical protein, conserved	323	483.325	81.3997
LmxM.28.2750partial	hypothetical protein	324	481.431	115.259
LmxM.25.2090	hypothetical protein, conserved	325	480.73	23.8244
LmxM.16.1320	cytochrome c, putative	326	475.2	100.717
LmxM.36.0480	hypothetical protein, conserved	327	475.174	19.9445
LmxM.07.1101	hypothetical protein	328	472.39	42.2979
LmxM.34.0100	hypothetical protein, conserved	329	472.186	39.0168
LmxM.09.1420	hypothetical protein, conserved	330	470.804	32.2977
LmxM.21.0040	hypothetical protein, conserved	331	466.532	40.7264
LmxM.14.0520	hypothetical protein, conserved	332	466.336	55.2911
LmxM.25.2375	hypothetical protein	333	466.016	37.4304
LmxM.20.1300	calpain-like cysteine peptidase, putative	334	465.24	72.7699
LmxM.30.1750	nucleosome assembly protein-like protein	335	464.195	22.3844
LmxM.32.0312	heat shock protein 83-1	336	463.094	88.7592
LmxM.21.1770	ATP synthase F1 subunit gamma protein, putative	337	458.782	15.2205
LmxM.13.1220	40S ribosomal protein S4, putative	338	449.812	80.5303
LmxM.29.3730	60S acidic ribosomal protein P2, putative	339	448.993	51.9784
LmxM.19.0100	fibrillarin, putative	340	446.238	43.8447
LmxM.14.0851	calpain-like cysteine peptidase, putative	341	445.335	102.273
LmxM.23.1062	hydrophilic surface protein 2	342	443.98	54.6825
LmxM.33.0910	hypothetical protein, conserved	343	443.661	31.2395
LmxM.13.0030	hypothetical protein, conserved	344	443.351	33.2959
LmxM.36.3530partial	polyubiquitin, putative	345	440.879	58.1119
LmxM.10.1090	hypothetical protein, conserved	346	437.347	20.0889
LmxM.09.0670	prefoldin subunit 2, putative	347	435.894	52.2773
LmxM.24.0720	mitochondrial translocase subunit, putative	348	432.46	41.0964
LmxM.30.0060	hypothetical protein, conserved	349	431.871	48.6772
LmxM.05.0030	small GTP-binding protein, putative	350	430.347	22.3277
LmxM.36.0070	stress-inducible protein STI1 homolog	351	430.206	55.5805
LmxM.31.0550	hypothetical protein, conserved	352	430.172	71.3306
LmxM.08.1100	hypothetical protein, conserved	353	429.678	23.5293
LmxM.33.2860	hypothetical protein, conserved	354	429.663	45.1059
LmxM.26.2470	hypothetical protein, conserved	355	428.227	59.0136
LmxM.32.0314	heat shock protein 83-1	356	424.504	81.2628
LmxM.34.5260	hypothetical protein, conserved	357	424.488	76.6717
LmxM.14.0850	small myristoylated protein-3, putative	358	423.169	90.4442
LmxM.05.1200	prefoldin subunit, putative	359	422.535	109.574
LmxM.34.2910	hypothetical protein, conserved	360	422.371	38.7894
LmxM.25.1015	protein transport protein Sec61 gamma subunit, putative	361	421.741	34.4811
LmxM.10.1120	hypothetical protein, conserved	362	420.492	79.0772
LmxM.25.0660	hypothetical protein, conserved	363	419.529	41.2007
LmxM.13.1480	Ran-binding protein 1, putative	364	418.368	17.2004
LmxM.23.0370	hypothetical protein, conserved	365	415.897	84.3384
LmxM.33.2920	hypothetical protein, conserved	366	415.32	118.294
LmxM.27.0650	hypothetical protein, conserved	367	414.518	46.7029
LmxM.29.3670	hypothetical protein, conserved	368	414.105	42.6571
LmxM.12.0410	hypothetical protein, conserved	369	411.902	6.23663
LmxM.29.0850	surface protein amastin, putative	370	410.163	28.6841
LmxM.30.0560	mevalonate kinase, putative	371	409.696	43.6828
LmxM.30.2810	hypothetical protein, conserved	372	406.948	48.9329
LmxM.15.0230	lysyl-tRNA synthetase, putative	373	406.747	37.9979
LmxM.36.3370	hypothetical protein, conserved	374	404.628	42.7093
LmxM.05.0020	hypothetical protein, conserved	375	403.642	96.4981
LmxM.31.0010	hypothetical protein, conserved	376	403.478	69.4997
LmxM.30.1580	hypothetical protein, conserved	377	401.843	111.237
LmxM.25.1550	hypothetical protein, conserved	378	400.502	35.4845
LmxM.32.0316	heat shock protein 83-1	379	398.274	78.9607
LmxM.32.1750	macrophage migration inhibitory factor-like protein	380	397.867	47.1918
LmxM.36.0200	mitochondrial inner membrane signal peptidase, putative	381	397.154	30.9162
LmxM.30.1590	hypothetical protein, conserved	382	396.976	69.7598
LmxM.25.0060	hypothetical protein, conserved	383	396.654	30.0652
LmxM.36.5410	selenophosphate synthetase, putative	384	395.691	40.0772
LmxM.12.0520	vacuolar ATP synthase subunit, putative	385	394.349	76.9421
LmxM.25.0560	hypothetical protein, conserved	386	393.438	42.3723
LmxM.29.0830	hypothetical protein, conserved	387	393.27	45.5237
LmxM.36.0160	hypothetical protein, conserved	388	392.593	27.0365
LmxM.27.2370	hypothetical protein, conserved	389	392.551	73.2048
LmxM.08_29.0630	BET1-like protein, putative	390	392.087	75.426
LmxM.29.3600	ATP synthase, epsilon chain, putative	391	390.62	36.3778
LmxM.26.2020	hypothetical protein, conserved	392	390.361	50.2422
LmxM.15.0990	succinate dehydrogenase, putative	393	389.983	22.0161
LmxM.28.2445	hypothetical protein, conserved	394	389.053	18.5271
LmxM.34.3160	riboflavin kinase/fmn adenylyltransferase-like protein	395	388.761	47.2319
LmxM.15.0815	hypothetical protein, conserved	396	388.596	83.157
LmxM.10.0850	nuclear transport factor 2, putative	397	388.387	16.9516
LmxM.28.0600	hypothetical protein, conserved	398	388.19	26.4659
LmxM.16.1310	cytochrome c, putative	399	387.333	86.2502
LmxM.31.0490	Ras-related protein Rab4, putative	400	385.547	58.9385
LmxM.30.1970	tryparedoxin 4, putative	401	383.76	43.8405
LmxM.08_29.1150	tryparedoxin 2, putative	402	382.089	15.0116
LmxM.33.3910	hypothetical protein, conserved	403	381.993	69.0813
LmxM.29.3560	mago nashi-like protein, putative	404	381.927	76.6956
LmxM.04.0035	hypothetical protein	405	381.742	82.038
LmxM.30.2790	ADP-ribosylation factor, putative	406	381.647	40.4574
LmxM.32.3190	small nuclear ribonucleoprotein SmD2	407	379.92	45.3068
LmxM.25.0820	hypothetical protein, conserved	408	379.877	40.2487
LmxM.36.0180	elongation factor 2	409	379.832	74.9539
LmxM.34.3890	calmodulin-like protein	410	379.34	68.2942
LmxM.08_29.1290	hypothetical protein, conserved	411	377.824	47.9966
LmxM.07.1010	hypothetical protein, conserved	412	376.651	25.5662
LmxM.25.0140	hypothetical protein, conserved	413	373.744	60.0479
LmxM.33.4570	hypothetical protein, conserved	414	371.755	70.8587
LmxM.30.3105	hypothetical protein, conserved	415	371.371	71.7984
LmxM.29.2930	hypothetical protein, conserved	416	370.673	27.871
LmxM.34.1840	hypothetical protein, conserved	417	370.143	40.5316
LmxM.15.0275	ribonucleoprotein p18, mitochondrial precursor, putative	418	368.975	51.2582
LmxM.30.2460	lipase, putative	419	364.959	39.7454
LmxM.13.1580	ubiquitin-conjugating enzyme, putative	420	364.025	39.6699
LmxM.29.2850	hypothetical protein, conserved	421	362.951	84.3582
LmxM.01.0700	hypothetical protein	422	362.482	70.8428
LmxM.22.0670	prefoldin 5-like protein	423	362.042	20.4155
LmxM.34.1755	hypothetical protein, conserved	424	361.7	49.3829
LmxM.05.0960	dipeptidyl-peptidase III, putative	425	361.568	48.4121
LmxM.36.1350	hypothetical protein, conserved	426	361.489	15.1959
LmxM.06.0960	cell cycle associated protein MOB1, putative	427	360.454	18.7012
LmxM.10.0450	hypothetical protein, unknown function	428	360.29	31.4309
LmxM.11.0550	nucleobase transporter	429	360.134	61.7046
LmxM.25.1620	hypothetical protein, conserved	430	359.734	21.3833
LmxM.36.4670	hypothetical protein, conserved	431	358.299	55.8763
LmxM.10.0210	nucleolar protein 56, putative	432	357.151	17.7593
LmxM.31.0630	hypothetical protein, conserved	433	357.025	22.3608
LmxM.01.0150	hypothetical protein, conserved	434	354.81	63.2169
LmxM.19.0200	ADP,ATP carrier protein 1, mitochondrial precursor, putative	435	352.011	57.7537
LmxM.27.0210	Vacuolar iron transporter 1, putative	436	351.772	27.6889
LmxM.25.0360	hypothetical protein, conserved	437	349.754	37.3067
LmxM.10.0945	Archaic translocase of outer membrane 12 kDa subunit, putative	438	349.613	15.9659
LmxM.23.1060	hydrophilic surface protein	439	349.375	83.7299
LmxM.19.0160	metallo-peptidase, Clan MG, Family M24	440	347.411	15.2364
LmxM.29.3620	hypothetical protein, conserved	441	346.242	71.1608
LmxM.29.2420	hypothetical protein, conserved	442	346.079	49.5345
LmxM.08.0540	hypothetical protein, conserved	443	344.638	67.6736
LmxM.24.1600	hypothetical protein, unknown function	444	344.553	37.0584
LmxM.26.0060	hypothetical protein, conserved	445	344.472	13.6989
LmxM.21.0023	ring-box protein 1, putative	446	342.994	54.8424
LmxM.14.0030	hypothetical protein, conserved	447	341.302	40.3372
LmxM.32.1630	cyclophilin, putative	448	338.425	53.0244
LmxM.34.0210	hypothetical protein, conserved	449	338.153	78.1861
LmxM.17.1375	hypothetical protein, conserved	450	338.012	13.0239
LmxM.33.1520	hypothetical protein, conserved	451	338.007	27.3563
LmxM.27.0745	hypothetical protein, conserved (pseudogene)	452	337.247	15.866
LmxM.30.1190	hypothetical protein, unknown function	453	337.181	47.1219
LmxM.21.0850	xanthine phosphoribosyltransferase	454	337.003	53.8429
LmxM.36.3640	hypothetical protein, conserved	455	335.712	86.2414
LmxM.30.0890	hypothetical protein, conserved	456	335.464	38.1285
LmxM.32.1355	hypothetical protein, conserved	457	335.45	42.7534
LmxM.24.2040	hypothetical protein, conserved	458	334.18	15.2676
LmxM.30.3050	hypothetical protein, unknown function	459	333.622	16.8294
LmxM.34.0280	hypothetical protein, unknown function	460	332.622	22.6901
LmxM.28.1510	hypothetical protein, conserved	461	331.776	28.6913
LmxM.14.1480	glutathione-S-transferase/glutaredoxin, putative	462	331.522	31.797
LmxM.14.1360	myo-inositol-1-phosphate synthase	463	330.778	66.0441
LmxM.10.1225	hypothetical protein, conserved	464	328.202	93.3057
LmxM.27.0750	hypothetical protein, conserved	465	328.193	70.3782
LmxM.27.0200	hypothetical protein, conserved	466	327.445	33.0011
LmxM.09.1490	cytochrome b5-like protein, putative	467	327.182	13.4035
LmxM.21.0920	histone H2A, putative	468	327.105	29.247
LmxM.16.1145	hypothetical protein	469	327.052	32.064
LmxM.14.0670	fatty acid elongase, putative	470	326.789	57.5689
LmxM.29.1205	small nuclear ribonucleoprotein polypeptide e, putative	471	326.437	78.8095
LmxM.31.2260	hypothetical protein, conserved	472	326.399	16.6971
LmxM.12.0060	ribonuclease mar1	473	326.006	22.161
LmxM.33.2330	clathrin coat assembly protein AP17, putative	474	325.629	54.7364
LmxM.16.1065	hypothetical protein, conserved	475	324.127	27.3278
LmxM.36.3590	cysteine synthase, putative	476	323.575	44.115
LmxM.06.1250	hypothetical protein, conserved	477	322.806	41.0066
LmxM.08_29.2340	hypothetical protein, conserved	478	322.771	38.3922
LmxM.14.0450	hypothetical protein, conserved	479	322.212	36.1769
LmxM.33.0930	hypothetical protein, conserved	480	320.982	26.5493
LmxM.36.1770	hypothetical protein, conserved	481	320.024	23.7618
LmxM.33.0815	hypothetical protein, conserved	482	318.88	31.3015
LmxM.08.0290	iron superoxide dismutase A, mitochondrial	483	318.231	40.668
LmxM.36.6670	hypothetical protein, conserved	484	317.16	36.1262
LmxM.25.0715	hypothetical protein, conserved	485	317.103	63.7691
LmxM.08.0330	hypothetical protein, conserved	486	316.537	85.6256
LmxM.30.1620	hypothetical protein, conserved	487	316.503	63.2072
LmxM.25.1610	Eukaryotic translation initiation factor 3 subunit F	488	316.109	15.4372
LmxM.32.1895	LisH domain-containing protein FOPNL, putative	489	315.82	17.7977
LmxM.14.0580	hypothetical protein, conserved	490	314.903	23.6927
LmxM.25.1130	cytochrome oxidase subunit VII	491	314.075	60.0007
LmxM.28.2810	hypothetical protein, conserved	492	312.852	24.6141
LmxM.08_29.0170	hypothetical protein, conserved	493	312.812	27.0057
LmxM.16.0940	dynein light chain, putative	494	312.737	88.9415
LmxM.08_29.0670	hypothetical protein, conserved	495	312.541	45.8704
LmxM.29.0860	surface protein amastin, putative	496	311.92	29.4157
LmxM.28.1120	hypothetical protein, conserved	497	311.631	43.5064
LmxM.34.3770	Enriched in surface-labeled proteome protein 9, putative	498	311.559	37.7767
LmxM.11.0080	hypothetical protein, conserved	499	311.469	65.5378
LmxM.32.0295	autophagocytosis protein, putative	500	310.865	67.5742
