# Supplementary material for: Host and parasite responses in human diffuse cutaneous leishmaniasis caused by L. amazonensis
Source: PLoS Negl Trop Dis. 2019 Mar 7;13(3):e0007152. doi: 10.1371/journal.pntd.0007152 (PMC6405045; doi:10.1371/journal.pntd.0007152)
Supplement: S6 Table — Description and ranking of parasite genes expressed at a higher or lower level in DCL compared to LCL or in vitro experiments. (XLSX) [file pntd.0007152.s010.xlsx]

## Sheet: Sheet1
	Genes unique to DCL (DCL higher or DCL lower)
Type	ortholog_group	Description/conserved domains	Probable function	Source (PubMed ID)	Transmembrane regions	L. mexicana (DCL) ID	L. mexicana (DCL) percentile	L. mexicana (in vitro) ID	L. mexicana (in vitro) percentile	L. braziliensis (LCL) ID	L. braziliensis (LCL) percentile	L. major (in vitro) ID	L. major (in vitro) percentile	Average difference
DCL high	OG5_152732	3,2-trans-enoyl-CoA isomerase, mitochondrial precursor-like protein	Fatty acid metabolism		0	LmxM.08_29.0010	0.807179	LmxM.08_29.0010	0.0749454	LbrM.29.0020	0.60158	LmjF.29.0010	0.179772	0.521747
DCL high	OG5_145754	MYND finger, putative	DNA binding		0	LmxM.30.1650	0.878972	LmxM.30.1650	0.622726	LbrM.31.1870	0.140907	LmjF.31.1650	0.417902	0.485126
DCL high	OG5_166684	hypothetical protein, conserved			0	LmxM.12.0110	0.735144	LmxM.12.0110	0.291778	LbrM.12.0140	0.166527	LmjF.12.0110	0.341406	0.468574
DCL high	OG5_154664	hypothetical protein w/ signal peptide, putative			0	LmxM.31.1480	0.84259	LmxM.31.1480	0.422629	LbrM.32.1640	0.206752	LmjF.32.1480	0.525765	0.457541
DCL high	OG5_127541	D-tyrosyl-tRNA deacylase, putative	protein modification		0	LmxM.36.2730	0.812151	LmxM.36.2730	0.357143	LbrM.35.2950	0.257273	LmjF.36.2730	0.451296	0.456914
DCL high	OG5_145967	hypothetical protein, conserved			0	LmxM.22.1390	0.85496	LmxM.22.1390	0.46374	LbrM.22.1270	0.244463	LmjF.22.1390	0.495679	0.453666
DCL high	OG5_184094	hypothetical protein w/ signal peptide, putative			0	LmxM.34.2430	0.511885	LmxM.34.2430	0.0333495	LbrM.34.2380	0.0254998	LmjF.35.2430	0.123013	0.451264
DCL high	OG5_183444	hypothetical protein, conserved			0	LmxM.18.0690	0.660805	LmxM.18.0690	0.133883	LbrM.18.0750	0.344906	LmjF.18.0690	0.150966	0.450887
DCL high	OG5_152222	DNA-J domain	multiple functions		0	LmxM.25.1690	0.742906	LmxM.25.1690	0.471138	LbrM.25.2310	0.154914	LmjF.25.1690	0.270991	0.443891
DCL high	OG5_183292	hypothetical protein			0	LmxM.11.0475	0.560514	LmxM.11.0475	0.0911957	LbrM.11.0160	0.191189	LmjF.11.0475	0.0847114	0.438149
DCL high	OG5_183742	hypothetical protein w/ signal peptide, putative			0	LmxM.27.1600	0.815062	LmxM.27.1600	0.51528	LbrM.27.1730	0.206393	LmjF.27.1600	0.480316	0.414399
DCL high	OG5_146093	hypothetical protein, conserved			0	LmxM.34.4440	0.710163	LmxM.34.4440	0.296022	LbrM.34.4420	0.311864	LmjF.35.4440	0.28326	0.413114
DCL high	OG5_129512	Beta-lactamase superfamily domain containing protein, putative			0	LmxM.22.1130	0.755033	LmxM.22.1120	0.328887	LbrM.22.1030	0.419011	LmjF.22.1130	0.318041	0.39972
DCL high	OG5_148348	hypothetical protein, conserved			0	LmxM.10.1100	0.720228	LmxM.10.1100	0.455979	LbrM.10.1210	0.244343	LmjF.10.1100	0.275899	0.394821
DCL high	OG5_127499	histone chaperone ASF1A	Chromatin structure		0	LmxM.20.0050	0.679481	LmxM.20.0050	0.0284987	LbrM.20.4140	0.40668	LmjF.20.0050	0.422277	0.393662
DCL high	OG5_170014	aldose 1-epimerase, putative	glycolysis		0	LmxM.34.0970	0.623333	LmxM.34.0970	0.289474	LbrM.34.0970	0.172992	LmjF.35.0970	0.244852	0.38756
DCL high	OG5_127882	Meiotic nuclear division protein 1 (Double-strand break repair)	DNA repair		0	LmxM.24.1010	0.709435	LmxM.24.1010	0.316517	LbrM.24.1020	0.197654	LmjF.24.1010	0.462179	0.383985
DCL high	OG5_149148	Nucleotide-binding alpha-beta plait domain superfamily	RNA binding or DNA binding		0	LmxM.36.6985	0.633398	LmxM.36.6985	0.0966529	LbrM.35.7370	0.342631	LmjF.36.6985	0.31356	0.38245
DCL high	OG5_150097	SMAD/FHA domain, BRCT domain	signaling		0	LmxM.33.4240	0.804754	LmxM.33.4240	0.503396	LbrM.20.3870	0.213097	LmjF.34.4240	0.554572	0.381066
DCL high	OG5_128744	methylenetetrahydrofolate reductase, putative	protein modification		1	LmxM.36.6390	0.777953	LmxM.36.6390	0.540504	LbrM.35.6720	0.287082	LmjF.36.6390	0.369679	0.378864
DCL high	OG5_173435	hypothetical protein, conserved (pseudogene)			0	LmxM.02.0100	0.496726	LmxM.02.0100	0.226777	LbrM.02.0740	0.0268167	LmjF.02.0100	0.103809	0.377592
DCL high	OG5_150067	RNA-binding, Nucleotide-binding alpha-beta plait domain superfamily	RNA binding		0	LmxM.26.0780	0.862115	LmxM.26.0780	0.63546	LbrM.26.0790	0.489046	LmjF.26.0780	0.330097	0.377247
DCL high	OG5_173474	hypothetical protein, conserved			0	LmxM.33.4140	0.752122	LmxM.33.4140	0.434999	LbrM.20.3770	0.306118	LmjF.34.4140	0.40766	0.369197
DCL high	OG5_127812	RNA re-capping enzyme, cytoplasmic, putative	RNA modification		0	LmxM.34.1700	0.719985	LmxM.34.1700	0.403347	LbrM.34.1610	0.352807	LmjF.35.1700	0.298517	0.368428
DCL high	OG5_183567	hypothetical protein, conserved			1	LmxM.21.0070	0.939122	LmxM.21.0070	0.730293	LbrM.21.0110	0.269963	LmjF.21.0070	0.722821	0.364763
DCL high	OG5_183768	hypothetical protein, conserved			0	LmxM.28.0822	0.635823	LmxM.28.0822	0.308756	LbrM.28.0870	0.0967317	LmjF.28.0822	0.410968	0.363672
DCL high	OG5_151424	hypothetical protein, conserved			0	LmxM.02.0060	0.884429	LmxM.02.0060	0.44846	LbrM.02.0080	0.526877	LmjF.02.0060	0.602369	0.358527
DCL high	OG5_129236	Programmed cell death protein 2, C-terminal	DNA binding, proliferative/apoptotic factor		0	LmxM.33.3550	0.780015	LmxM.33.3550	0.48666	LbrM.20.3130	0.351012	LmjF.34.3550	0.437	0.355124
DCL high	OG5_145881	hypothetical protein, conserved			0	LmxM.11.0430	0.672326	LmxM.11.0430	0.373272	LbrM.11.0110	0.266611	LmjF.11.0430	0.322309	0.351595
DCL high	OG5_142168	Rab-GTPase-TBC domain	GTP interaction		0	LmxM.24.0950	0.703371	LmxM.24.0950	0.481567	LbrM.24.0960	0.199569	LmjF.24.0950	0.377147	0.35061
DCL high	OG5_148758	hypothetical protein w/ signal peptide, putative			0	LmxM.27.0220	0.556997	LmxM.27.0220	0.277347	LbrM.27.0230	0.094936	LmjF.27.0220	0.252534	0.348725
DCL high	OG5_141132	cyclophilin, putative	virulence factor	17991468	0	LmxM.22.1450	0.714528	LmxM.22.1450	0.445186	LbrM.22.1330	0.317132	LmjF.22.1450	0.337885	0.347794
DCL high	OG5_127140	alcohol dehydrogenase, putative	energy		0	LmxM.29.2090	0.405409	LmxM.29.2090	0.0651225	LbrM.30.2040	0.0107746	LmjF.30.2090	0.101995	0.346111
DCL high	OG5_146014	hypothetical protein w/ signal peptide, putative			0	LmxM.28.1290	0.740359	LmxM.28.1290	0.415595	LbrM.28.1390	0.429427	LmjF.28.1290	0.343113	0.344314
DCL high	OG5_183829	hypothetical protein, unknown function			0	LmxM.08_29.2070	0.509459	LmxM.08_29.2070	0.212588	LbrM.29.2040	0.159943	LmjF.29.2070	0.123973	0.343958
DCL high	OG5_184068	hypothetical protein, conserved			0	LmxM.34.0470	0.615086	LmxM.34.0470	0.4008	LbrM.34.0490	0.0650066	LmjF.35.0470	0.359863	0.339863
DCL high	OG5_166717	hypothetical protein, conserved			0	LmxM.20.0820	0.517706	LmxM.20.0820	0.243512	LbrM.20.5000	0.0670418	LmjF.20.0820	0.227569	0.338331
DCL high	OG5_130704	Cytochrome b5-like heme/steroid binding domain	electron transport chain		0	LmxM.21.1440	0.598108	LmxM.21.1440	0.216954	LbrM.21.1820	0.242907	LmjF.21.1440	0.324229	0.336745
DCL high	OG5_130403	EF hand domain, Ca binding domain	Calcium binding		0	LmxM.08_29.1930	0.498302	LmxM.08_29.1930	0.00691244	LbrM.29.1900	0.222794	LmjF.29.1930	0.260322	0.334959
DCL high	OG5_148223	Endonuclease/Exonuclease/Phosphatase family, Dnase I-like	DNA binding		0	LmxM.01.0020	0.785229	LmxM.01.0020	0.566335	LbrM.01.0050	0.441398	LmjF.01.0020	0.345567	0.334129
DCL high	OG5_146876	Leucine Rich Repeats (6)	virulence factor	18164495	0	LmxM.34.1690	0.447732	LmxM.34.1690	0.0978656	LbrM.34.1600	0.0736262	LmjF.35.1690	0.169743	0.333987
DCL high	OG5_148979	hypothetical protein w/ signal peptide, putative			0	LmxM.34.0860	0.45707	LmxM.34.0860	0.143585	LbrM.34.0850	0.0920627	LmjF.35.0860	0.13859	0.332324
DCL high	OG5_155435	PIH1 domain-containing protein 3 (flagella-related)	flagella assembly		0	LmxM.08_29.1850	0.720107	LmxM.08_29.1850	0.517463	LbrM.31.0250	0.205555	LmjF.29.1850	0.447882	0.329807
DCL high	OG5_184179	aminopeptidase P1, putative	protein modification		0	LmxM.36.5560	0.625879	LmxM.36.5560	0.356658	LbrM.35.5830	0.157069	LmjF.36.5560	0.377361	0.32885
DCL high	OG5_183586	hypothetical protein, conserved			1	LmxM.22.0130	0.428814	LmxM.22.0130	0.206161	LbrM.22.0130	0.00838022	LmjF.22.0130	0.0880188	0.327961
DCL high	OG5_183443	hypothetical protein, unknown function			0	LmxM.18.0630	0.547659	LmxM.18.0630	0.128183	LbrM.18.0710	0.276428	LmjF.18.0630	0.254774	0.327864
DCL high	OG5_139499	Palmitoyltransferase, DHHC domain	Fatty acid metabolism		4	LmxM.28.0220	0.858598	LmxM.28.0220	0.655348	LbrM.28.0230	0.49982	LmjF.28.0220	0.457484	0.321047
DCL high	OG5_131333	Tetratricopeptide repeat-containing domain	protein-protein interactions		0	LmxM.29.3010	0.547174	LmxM.29.3010	0.29966	LbrM.30.2980	0.138154	LmjF.30.3010	0.243785	0.319974
DCL high	OG5_151662	SpoU rRNA Methylase family, putative	RNA modification		0	LmxM.24.2340	0.610599	LmxM.24.2340	0.27007	LbrM.24.2420	0.290913	LmjF.24.2340	0.32839	0.314141
DCL high	OG5_148877	hypothetical protein, conserved			0	LmxM.29.3000	0.886369	LmxM.29.3000	0.553238	LbrM.30.2970	0.58051	LmjF.30.3000	0.583698	0.313887
DCL high	OG5_180370	High mobility group box domain superfamily	DNA binding		0	LmxM.21.1520	0.600412	LmxM.21.1520	0.32537	LbrM.21.1660	0.154555	LmjF.21.1520	0.387603	0.311236
DCL high	OG5_155511	Bacterial surface antigen (D15)	Protective antigen		0	LmxM.08_29.1820	0.809483	LmxM.08_29.1820	0.558574	LbrM.31.0220	0.3983	LmjF.29.1820	0.549877	0.307233
DCL high	OG5_132302	2OG-Fe(II) oxygenase superfamily, putative	biosynthetic pathways		0	LmxM.16.0040	0.844046	LmxM.16.0040	0.608901	LbrM.16.0050	0.557285	LmjF.16.0040	0.461645	0.301435
DCL high	OG5_148628	Tetratricopeptide-like helical domain superfamily	protein-protein interactions		0	LmxM.22.1470	0.846471	LmxM.22.1470	0.606597	LbrM.22.1350	0.538489	LmjF.22.1470	0.497599	0.298909
DCL high	OG5_130856	exonuclease, putative	DNA/RNA modification		0	LmxM.08_29.0540	0.879457	LmxM.08_29.0550	0.572156	LbrM.29.0480	0.643362	LmjF.29.0540	0.526406	0.298816
DCL high	OG5_184183	hypothetical protein, conserved			0	LmxM.36.5950	0.854354	LmxM.36.5950	0.595804	LbrM.35.6260	0.631031	LmjF.36.5950	0.444255	0.297324
DCL high	OG5_133573	YbaK/aminoacyl-tRNA synthetase-associated domain	protein modification		0	LmxM.21.0910	0.749697	LmxM.21.0910	0.5	LbrM.32.1250	0.431701	LmjF.21.0910	0.425477	0.297304
DCL high	OG5_148597	hypothetical protein w/ signal peptide, putative			0	LmxM.21.0970	0.577735	LmxM.21.0970	0.376425	LbrM.21.1200	0.185083	LmjF.21.0970	0.283794	0.295967
DCL high	OG5_145972	hypothetical protein, conserved			0	LmxM.23.1530	0.655469	LmxM.23.1530	0.39122	LbrM.23.1770	0.287681	LmjF.23.1530	0.405206	0.2941
DCL high	OG5_148431	hypothetical protein, conserved			0	LmxM.16.0150	0.686878	LmxM.16.0150	0.352049	LbrM.16.0160	0.400096	LmjF.16.0150	0.437427	0.290355
DCL high	OG5_126839	ribonucleoside-diphosphate reductase large chain, putative			0	LmxM.28.0890	0.653286	LmxM.28.0890	0.387703	LbrM.28.0960	0.434574	LmjF.28.0890	0.277072	0.286836
DCL high	OG5_183664	hypothetical protein w/ signal peptide, putative			0	LmxM.25.0510	0.390007	LmxM.25.0510	0.117026	LbrM.25.0460	0.0551898	LmjF.25.0510	0.149259	0.282849
DCL high	OG5_131181	P-loop containing nucleoside triphosphate hydrolase, IQ motif, EF-hand binding site, PKC phosphorylation site	nucleotide binding, calcium binding, virulence factor	19851504	0	LmxM.36.4080	0.499272	LmxM.36.4080	0.297114	LbrM.35.4320	0.141147	LmjF.36.4080	0.215619	0.281312
DCL high	OG5_149017	hypothetical protein, conserved			0	LmxM.34.3640	0.437303	LmxM.34.3640	0.175358	LbrM.34.3610	0.178379	LmjF.35.3640	0.117678	0.280165
DCL high	OG5_151824	Pseudouridine synthase, TruD (RNA chaperone)	RNA chaperone		0	LmxM.34.2640	0.702159	LmxM.34.2640	0.450158	LbrM.34.2560	0.347181	LmjF.35.2640	0.477222	0.277305
DCL high	OG5_183564	hypothetical protein, unknown function			0	LmxM.12.1280	0.434999	LmxM.12.1280	0.0659714	LbrM.20.6050	0.229858	LmjF.12.1280	0.179025	0.276714
DCL high	OG5_145939	kinetoplast ribosomal PPR-repeat containing protein 3, putative	translation activation		0	LmxM.20.0480	0.707495	LmxM.20.0480	0.453068	LbrM.20.4720	0.454687	LmjF.20.0480	0.388456	0.275424
DCL high	OG5_166754	GRAM domain containing protein, putative	membrane coupled process		0	LmxM.29.2720	0.662382	LmxM.29.2720	0.407106	LbrM.30.2680	0.439004	LmjF.30.2720	0.323376	0.272553
DCL high	OG5_148661	ATPase domain protein, putative	Signaling		0	LmxM.24.0180	0.464831	LmxM.24.0180	0.222168	LbrM.24.0170	0.188076	LmjF.24.0180	0.169423	0.271609
DCL high	OG5_148748	hypothetical protein, conserved			0	LmxM.26.2310	0.501334	LmxM.26.2310	0.14407	LbrM.26.2240	0.262062	LmjF.26.2310	0.283367	0.271501
DCL high	OG5_149050	hypothetical protein, conserved			0	LmxM.36.0520	0.544749	LmxM.36.0520	0.295173	LbrM.35.0610	0.195499	LmjF.36.0520	0.333831	0.269915
DCL high	OG5_148060	ribonuclease HII, putative	RNA modification		0	LmxM.36.0330	0.547053	LmxM.36.0330	0.280742	LbrM.35.0420	0.335568	LmjF.36.0330	0.232156	0.264231
DCL high	OG5_145033	P-loop containing nucleoside triphosphate hydrolase, GTP binding domain	nucleotide binding		0	LmxM.34.2760	0.522799	LmxM.34.2760	0.287533	LbrM.34.2660	0.246498	LmjF.35.2760	0.242078	0.264096
DCL high	OG5_183826	hypothetical protein, conserved			0	LmxM.08_29.1990	0.358113	LmxM.08_29.1990	0.0154014	LbrM.29.1950	0.132168	LmjF.29.1990	0.144031	0.260913
DCL high	OG5_144490	DNA-directed RNA polymerase I subunit RPB5z, putative	transcription		0	LmxM.18.0790	0.82828	LmxM.18.0790	0.623696	LbrM.18.0880	0.571052	LmjF.18.0790	0.508055	0.260679
DCL high	OG5_145879	hypothetical protein, conserved			0	LmxM.10.0590	0.786563	LmxM.10.0590	0.574582	LbrM.10.0730	0.472884	LmjF.10.0590	0.532487	0.259912
DCL high	OG5_141042	Bromodomain, putative	DNA binding		0	LmxM.36.3360	0.815668	LmxM.36.3360	0.610357	LbrM.35.3590	0.600383	LmjF.36.3360	0.462072	0.258064
DCL high	OG5_149978	G-patch Domain	RNA binding		0	LmxM.17.0815	0.828765	LmxM.17.0815	0.586709	LbrM.17.1010	0.51275	LmjF.17.0815	0.613784	0.257684
DCL high	OG5_138133	DNA ligase, putative	DNA binding		0	LmxM.26.1350	0.459617	LmxM.26.1350	0.148921	LbrM.26.1370	0.229379	LmjF.26.1350	0.23205	0.256167
DCL high	OG5_147628	Mitochondrial glycoprotein (MAM33-like)	translation activation		0	LmxM.22.1480	0.736114	LmxM.22.1480	0.468833	LbrM.22.1360	0.448462	LmjF.22.1480	0.533661	0.252463
DCL high	OG5_183759	hypothetical protein, conserved			0	LmxM.28.0290	0.499636	LmxM.28.0290	0.230779	LbrM.28.0300	0.250688	LmjF.28.0290	0.26619	0.250417
DCL high	OG5_151718	hypothetical protein, conserved			0	LmxM.27.1330	0.624181	LmxM.27.1330	0.366602	LbrM.27.1470	0.351371	LmjF.27.1330	0.404353	0.250073
DCL high	OG5_128081	farnesyltransferase beta subunit	protein modification		0	LmxM.26.1470	0.627213	LmxM.26.1470	0.424691	LbrM.26.1490	0.359631	LmjF.26.1470	0.355489	0.247276
DCL high	OG5_128407	U2 small nuclear ribonucleoprotein 40K, putative	spliceosome		0	LmxM.31.0170	0.802813	LmxM.31.0170	0.558089	LbrM.32.0240	0.600144	LmjF.32.0170	0.512749	0.24582
DCL high	OG5_151692	hypothetical protein, conserved			0	LmxM.26.1090	0.547902	LmxM.26.1090	0.3244	LbrM.26.1110	0.283611	LmjF.26.1090	0.314947	0.240249
DCL low	OG5_144483	hypothetical protein, unknown function			0	LmxM.12.0120	0.182391	LmxM.12.0120	0.40747	LbrM.12.0150	0.411708	LmjF.12.0120	0.406593	-0.226199
DCL low	OG5_132980	amastin-like protein	cell surface protein		4	LmxM.08.0840	0.731385	LmxM.33.0961	0.970167	LbrM.08.1110	0.943134	LmjF.08.0820	0.966393	-0.228513
DCL low	OG5_145283	signal peptide-containing protein			0	LmxM.16.1230	0.239874	LmxM.16.1230	0.496726	LbrM.16.1270	0.446067	LmjF.16.1230	0.475621	-0.232931
DCL low	OG5_127272	glycyl tRNA synthetase, putative	nucleotide binding		0	LmxM.36.3840	0.369391	LmxM.36.3840	0.604293	LbrM.35.4070	0.617144	LmjF.36.3840	0.593513	-0.235592
DCL low	OG5_183286	Protein of unknown function (DUF1861), putative			0	LmxM.10.1280	0.576764	LmxM.10.1280	0.85399	LbrM.10.1430	0.790614	LmjF.10.1280	0.797503	-0.237271
DCL low	OG5_129037	tyrosyl-DNA phosphodiesterase 1	DNA repair		0	LmxM.32.3050	0.439243	LmxM.32.3050	0.695125	LbrM.33.3330	0.645157	LmjF.33.3050	0.699776	-0.240776
DCL low	OG5_127824	PPPDE putative peptidase domain containing protein, putative	ubiquitin signaling		0	LmxM.09.1300	0.47332	LmxM.09.1300	0.696216	LbrM.24.0660	0.695918	LmjF.09.1300	0.755788	-0.242654
DCL low	OG5_151671	hypothetical protein, conserved			0	LmxM.25.1270	0.0919234	LmxM.25.1270	0.299418	LbrM.25.1230	0.364061	LmjF.25.1270	0.34354	-0.24375
DCL low	OG5_151445	pumilio/PUF RNA binding protein 5, putative	RNA binding		0	LmxM.06.0050	0.385035	LmxM.06.0050	0.639462	LbrM.06.0050	0.63965	LmjF.06.0050	0.61133	-0.245112
DCL low	OG5_128398	adenosine kinase, putative	AMP biosynthesis		0	LmxM.29.0880	0.577613	LmxM.29.0880	0.800267	LbrM.30.1010	0.871663	LmjF.30.0880	0.79793	-0.245673
DCL low	OG5_151858	hypothetical protein, conserved			0	LmxM.36.1240	0.273587	LmxM.36.1240	0.504366	LbrM.35.1370	0.509637	LmjF.36.1240	0.549024	-0.247422
DCL low	OG5_128284	Bem46-like serine peptidase			1	LmxM.34.4020	0.498181	LmxM.34.4020	0.752122	LbrM.34.4000	0.724291	LmjF.35.4020	0.764857	-0.248909
DCL low	OG5_126726	glycosomal transporter (GAT1), putative	signaling		0	LmxM.30.0540	0.561242	LmxM.30.0540	0.797114	LbrM.31.0700	0.774811	LmjF.31.0540	0.860984	-0.249728
DCL low	OG5_156936	mitochondrial processing peptidase alpha subunit, putative	signal sequence cleavage		0	LmxM.21.0340	0.593015	LmxM.21.0340	0.858962	LbrM.21.0400	0.815276	LmjF.21.0340	0.869946	-0.255046
DCL low	OG5_159956	Ring finger domain containing protein, putative			2	LmxM.36.1930	0.365511	LmxM.36.1930	0.714771	LbrM.35.2140	0.567461	LmjF.36.1930	0.587219	-0.25764
DCL low	OG5_183892	hypothetical protein, unknown function			0	LmxM.30.1050	0.483386	LmxM.30.1050	0.745089	LbrM.31.1250	0.702382	LmjF.31.1050	0.778726	-0.25868
DCL low	OG5_138128	Flagellum attachment zone protein 14	flagella		0	LmxM.30.3110	0.433544	LmxM.30.3110	0.691487	LbrM.31.3550	0.671974	LmjF.31.3110	0.727515	-0.263449
DCL low	OG5_183901	hypothetical protein, unknown function			0	LmxM.30.1380	0.406136	LmxM.30.1380	0.681179	LbrM.31.1610	0.714115	LmjF.31.1380	0.616665	-0.264516
DCL low	OG5_129470	squalene synthase, putative			0	LmxM.30.2940	0.647102	LmxM.30.2940	0.866845	LbrM.31.3310	0.939184	LmjF.31.2940	0.9362	-0.266974
DCL low	OG5_134308	WW domain containing protein, putative			0	LmxM.17.1140	0.130245	LmxM.17.1140	0.454281	LbrM.17.1250	0.409913	LmjF.17.1140	0.332444	-0.268634
DCL low	OG5_130548	sulfite exporter TauE/SafE, putative			10	LmxM.31.0540	0.363934	LmxM.31.0540	0.640674	LbrM.32.0550	0.651383	LmjF.32.0540	0.607703	-0.269319
DCL low	OG5_127216	pyruvate dehydrogenase E1 component alpha subunit, putative	glycolysis, TCA cycle		0	LmxM.18.1380	0.542809	LmxM.18.1380	0.811666	LbrM.18.1410	0.801987	LmjF.18.1380	0.831324	-0.272184
DCL low	OG5_182832	TPR-like superfamily, SET domain	ion metabolism/transport		0	LmxM.28.2550	0.079675	LmxM.28.2550	0.309605	LbrM.28.2750	0.47444	LmjF.28.2550	0.282407	-0.275809
DCL low	OG5_127400	fructose-1,6-bisphosphatase	pentose phosphate pathway, glycolysis		0	LmxM.04.1160	0.58489	LmxM.04.1160	0.831312	LbrM.04.1170	0.922184	LmjF.04.1160	0.831537	-0.276788
DCL low	OG5_136124	major facilitator superfamily, putative	ion metabolism/transport		14	LmxM.08_29.1520	0.0911957	LmxM.08_29.1520	0.300509	LbrM.29.1610	0.430863	LmjF.29.1420	0.375974	-0.27792
DCL low	OG5_127300	translation-associated element 2, putative	protein translation		0	LmxM.09.0940	0.192457	LmxM.09.0940	0.519282	LbrM.09.0990	0.498623	LmjF.09.0940	0.397418	-0.279318
DCL low	OG5_183390	hypothetical protein, conserved			0	LmxM.15.0850	0.241329	LmxM.15.0850	0.637279	LbrM.15.0880	0.454328	LmjF.15.0850	0.474448	-0.280689
DCL low	OG5_183244	hypothetical protein, conserved			5	LmxM.09.0340	0.172083	LmxM.09.0340	0.406258	LbrM.09.0330	0.533222	LmjF.09.0340	0.423557	-0.282262
DCL low	OG5_157984	hypothetical protein, conserved			0	LmxM.31.1150	0.252486	LmxM.31.1150	0.566093	LbrM.32.1300	0.485574	LmjF.32.1150	0.555852	-0.283353
DCL low	OG5_126637	RNA polymerase ii largest subunit	transcription initiation		0	LmxM.30.2610	0.343075	LmxM.30.2610	0.654257	LbrM.31.2950	0.626601	LmjF.31.2610	0.604716	-0.285449
DCL low	OG5_133400	eukaryotic translation initiation factor 2-alpha kinase 2	protein translation		0	LmxM.33.2150	0.0264371	LmxM.33.2150	0.283168	LbrM.20.1650	0.418891	LmjF.34.2150	0.235037	-0.285928
DCL low	OG5_144075	Inositol phosphosphingolipids phospholipase C	sphingolipid catabolism, ceramide biosynthesis		1	LmxM.08.0200	0.520131	LmxM.08.0200	0.862115	LbrM.08.0210	0.819107	LmjF.08.0200	0.739784	-0.286871
DCL low	OG5_183560	signal peptide-containing protein			0	LmxM.20.1420	0.0275285	LmxM.20.1420	0.386612	LbrM.20.5660	0.285287	LmjF.20.1420	0.280807	-0.29004
DCL low	OG5_127998	chaperonin alpha subunit, putative	protein folding		0	LmxM.31.3270	0.408804	LmxM.31.3270	0.666626	LbrM.32.3560	0.78798	LmjF.32.3270	0.653259	-0.293818
DCL low	OG5_128720	p1/s1 nuclease	RNA/DNA cleavage		0	LmxM.29.1510	0.653529	LmxM.29.1510	0.948339	LbrM.30.1560	0.928289	LmjF.30.1500	0.96746	-0.2945
DCL low	OG5_159106	L domain-like containing protein			0	LmxM.06.0020	0.317123	LmxM.06.0020	0.567063	LbrM.06.0020	0.698671	LmjF.06.0020	0.569828	-0.294731
DCL low	OG5_175808	CYC2-like cyclin, putative	cell cycle		0	LmxM.05.0710	0.0588164	LmxM.05.0710	0.305603	LbrM.05.0890	0.303244	LmjF.05.0710	0.45183	-0.294743
DCL low	OG5_184168	signal peptide-containing protein			11	LmxM.36.4680	0.287655	LmxM.36.4680	0.510429	LbrM.35.4940	0.729319	LmjF.36.4680	0.511256	-0.296013
DCL low	OG5_127719	polypyrimidine tract-binding protein, putative	RNA binding		0	LmxM.31.0850	0.336769	LmxM.04.1170	0.671235	LbrM.04.1190	0.575961	LmjF.32.0850	0.655927	-0.297605
DCL low	OG5_148773	vesicular-fusion ATPase-like protein, putative	protein modification		0	LmxM.27.1070	0.220592	LmxM.27.1070	0.575552	LbrM.27.1160	0.432419	LmjF.27.1070	0.547423	-0.297873
DCL low	OG5_128662	threonine synthase, putative	signaling		0	LmxM.14.0350	0.040747	LmxM.14.0350	0.328402	LbrM.14.0350	0.292111	LmjF.14.0350	0.396031	-0.298101
DCL low	OG5_129209	ser/thr protein phosphatase, putative			0	LmxM.22.1600	0.254184	LmxM.22.1600	0.519646	LbrM.22.1510	0.488328	LmjF.22.1600	0.654433	-0.299952
DCL low	OG5_128435	Phosphoenolpyruvate carboxykinase [ATP], glycosomal	gluconeogenesis, glycolysis, TCA cycle		0	LmxM.27.1805	0.532137	LmxM.27.1805	0.796992	LbrM.27.1920	0.931402	LmjF.27.1805	0.779366	-0.303783
DCL low	OG5_134306	trypanothione synthetase	anti-oxidant activity		0	LmxM.27.1870	0.424691	LmxM.27.1870	0.662139	LbrM.27.2010	0.75015	LmjF.27.1870	0.774779	-0.304332
DCL low	OG5_152070	NEK family Serine/threonine-protein kinase, putative	cell cycle		0	LmxM.22.0950	0.328402	LmxM.22.0950	0.607689	LbrM.22.0850	0.539447	LmjF.22.0950	0.751307	-0.304412
DCL low	OG5_183839	Lipase (class 3), putative	lipid metabolism		0	LmxM.13.0200	0.607689	LmxM.13.0200	0.940699	LbrM.29.2690	0.950437	LmjF.13.0200	0.846154	-0.304741
DCL low	OG5_135130	diacylglycerol acyltransferase, putative	lipid metabolism		27	LmxM.27.1560	0.172569	LmxM.27.1560	0.521707	LbrM.27.1700	0.478271	LmjF.27.1560	0.434333	-0.305535
DCL low	OG5_173436	phosphoglycan beta 1,3 galactosyltransferase	protein glycosylation		1	LmxM.02.0230	0.163231	LmxM.02.0230	0.447247	LbrM.02.0260	0.532264	LmjF.02.0190	0.428571	-0.30613
DCL low	OG5_148919	FYVE/PHD zinc finger	DNA replication/repair		0	LmxM.32.0565	0.599685	LmxM.32.0565	0.905772	LbrM.33.0580	0.875254	LmjF.33.0565	0.940467	-0.30748
DCL low	OG5_127231	metallo-peptidase, Clan MG, Family M24			0	LmxM.21.0840	0.512491	LmxM.21.0840	0.799418	LbrM.21.0950	0.897761	LmjF.21.0840	0.763576	-0.307761
DCL low	OG5_154588	casein kinase I, putative	signal transduction		0	LmxM.25.1580	0.383459	LmxM.25.1580	0.687364	LbrM.25.2430	0.645517	LmjF.25.1580	0.740851	-0.307785
DCL low	OG5_148274	Present in the outer mitochondrial membrane proteome 34	mitochondrial morphology		0	LmxM.06.0240	0.158016	LmxM.06.0240	0.377274	LbrM.06.0220	0.4238	LmjF.06.0240	0.601088	-0.309371
DCL low	OG5_151295	ubiquitin hydrolase, putative	phosphotidylcholine metabolism		0	LmxM.15.1300	0.0561484	LmxM.15.1300	0.436575	LbrM.15.1240	0.373518	LmjF.15.1300	0.292009	-0.311219
DCL low	OG5_136127	ecotin, putative	virulence factor, inhibition of neutrophil elastase or flagellar homeostasis	14705961	1	LmxM.15.0510	0.515401	LmxM.15.0510	0.760126	LbrM.15.0540	0.798516	LmjF.15.0510	0.92265	-0.311696
DCL low	OG5_126862	succinyl-CoA ligase [GDP-forming] beta-chain, putative	TCA cycle		0	LmxM.36.2950	0.574703	LmxM.36.2950	0.894616	LbrM.35.3170	0.922064	LmjF.36.2950	0.84306	-0.311877
DCL low	OG5_151464	cdc2-related kinase 12	cell cycle		0	LmxM.09.0310	0.258065	LmxM.09.0310	0.688819	LbrM.09.0300	0.540165	LmjF.09.0310	0.482983	-0.312591
DCL low	OG5_127091	Sel1 repeat, putative	signaling		1	LmxM.07.0590	0.194519	LmxM.07.0590	0.46944	LbrM.07.0650	0.516102	LmjF.07.0590	0.539528	-0.313838
DCL low	OG5_155721	phosphate carrier protein, mitochondrial precursor-like protein			2	LmxM.05.0290	0.295901	LmxM.05.0290	0.591317	LbrM.05.0290	0.534179	LmjF.05.0290	0.704257	-0.314017
DCL low	OG5_126704	glycerol-3-phosphate dehydrogenase [NAD+], glycosomal	lipid metabolism		0	LmxM.10.0510	0.292505	LmxM.10.0510	0.550691	LbrM.10.0640	0.787262	LmjF.10.0510	0.496959	-0.319132
DCL low	OG5_151717	KH domain containing protein, putative	RNA binding		0	LmxM.27.1300	0.384914	LmxM.27.1300	0.594106	LbrM.27.1440	0.855621	LmjF.27.1300	0.670116	-0.321701
DCL low	OG5_145177	kinesin, putative	cellular trafficking		0	LmxM.19.0700	0.168809	LmxM.19.0700	0.49527	LbrM.19.1010	0.412427	LmjF.19.0700	0.565774	-0.322348
DCL low	OG5_183358	hypothetical protein, unknown function			0	LmxM.14.0880	0.188819	LmxM.14.0880	0.470046	LbrM.14.0850	0.524482	LmjF.14.0880	0.540275	-0.322782
DCL low	OG5_142246	protein phosphatase 2C, putative	protein modification		0	LmxM.30.1320	0.121756	LmxM.30.1320	0.519403	LbrM.31.1080	0.398659	LmjF.31.1320	0.420783	-0.324526
DCL low	OG5_173473	signal peptide-containing protein			2	LmxM.33.3642	0.442275	LmxM.33.3640	0.764128	LbrM.20.3220	0.863283	LmjF.34.3640	0.676944	-0.325843
DCL low	OG5_149074	hypothetical protein, conserved			0	LmxM.36.1740	0.116905	LmxM.36.1740	0.371453	LbrM.35.1930	0.389561	LmjF.36.1740	0.569081	-0.32646
DCL low	OG5_148574	hypothetical protein, conserved			4	LmxM.20.1660	0.510672	LmxM.20.1660	0.730172	LbrM.20.5820	0.902071	LmjF.20.1660	0.884242	-0.328157
DCL low	OG5_131155	phospholipid:diacylglycerol acyltransferase, putative	lipid modification		1	LmxM.09.1040	0.269949	LmxM.09.1040	0.704584	LbrM.09.1100	0.544714	LmjF.09.1040	0.54529	-0.328247
DCL low	OG5_128742	amino acid transporter aATP11, putative	AA transport		11	LmxM.30.0350	0.541232	LmxM.30.0350	0.875333	LbrM.31.0460	0.802825	LmjF.31.0350	0.931505	-0.328656
DCL low	OG5_151900	ATPase, putative	proton transport		0	LmxM.36.6790	0.375333	LmxM.36.6790	0.707495	LbrM.35.7150	0.73734	LmjF.36.6790	0.667983	-0.328939
DCL low	OG5_129380	centrin, putative	chromosome organization		0	LmxM.33.2390	0.320155	LmxM.33.2390	0.633519	LbrM.20.1890	0.780438	LmjF.34.2390	0.538462	-0.330651
DCL low	OG5_138502	kinetoplastid-specific phospho-protein phosphatase, putative	hydrolase activity		0	LmxM.05.0100	0.225079	LmxM.05.0100	0.630609	LbrM.05.0100	0.469053	LmjF.05.0100	0.569935	-0.331453
DCL low	OG5_146980	hypothetical protein, conserved			0	LmxM.11.0820	0.196095	LmxM.11.0820	0.414868	LbrM.11.0600	0.744762	LmjF.11.0820	0.431025	-0.334123
DCL low	OG5_148081	RNA binding protein, putative	RNA binding		0	LmxM.19.0300	0.417293	LmxM.19.0300	0.729808	LbrM.19.0610	0.780318	LmjF.19.0300	0.744159	-0.334135
DCL low	OG5_183256	signal peptide-containing protein			0	LmxM.09.0980	0.282561	LmxM.09.0980	0.808271	LbrM.09.1030	0.498025	LmjF.09.0980	0.548597	-0.335736
DCL low	OG5_148885	WD40-repeat-containing domains			0	LmxM.29.3410	0.402498	LmxM.29.3410	0.747878	LbrM.30.3450	0.809649	LmjF.30.3410	0.672037	-0.34069
DCL low	OG5_126609	4-coumarate:coa ligase-like protein	phenylpropanoid biosynthesis		0	LmxM.19.1005	0.424327	LmxM.19.1005	0.665656	LbrM.19.1280	0.719622	LmjF.19.1005	0.915289	-0.342529
DCL low	OG5_127467	tRNA-splicing ligase RtcB, putative	protein translation		0	LmxM.32.0560	0.197429	LmxM.32.0560	0.534441	LbrM.33.0570	0.465821	LmjF.33.0560	0.624773	-0.344249
DCL low	OG5_132400	sterol C-24 reductase, putative	steroid metabolism		8	LmxM.32.0680	0.473442	LmxM.32.0680	0.746423	LbrM.33.0720	0.880642	LmjF.33.0680	0.826843	-0.344527
DCL low	OG5_130284	glutamate dehydrogenase	energy		0	LmxM.15.1010	0.443609	LmxM.15.1010	0.832404	LbrM.15.1050	0.75003	LmjF.15.1010	0.783954	-0.345187
DCL low	OG5_127883	hypothetical protein, conserved			0	LmxM.04.0670	0.528256	LmxM.04.0670	0.816881	LbrM.04.0870	0.903627	LmjF.04.0670	0.900352	-0.345364
DCL low	OG5_144830	inosine-adenosine-guanosine-nucleosidehydrolase, putative	nucleotide modification		0	LmxM.08_29.2800	0.351443	LmxM.08_29.2800	0.75188	LbrM.29.2850	0.593679	LmjF.29.2800	0.745652	-0.345627
DCL low	OG5_148377	Quinoprotein alcohol dehydrogenase-like	metabolism		0	LmxM.13.0580	0.0532379	LmxM.13.0580	0.350352	LbrM.13.0400	0.305399	LmjF.13.0580	0.552758	-0.349598
DCL low	OG5_133219	RING-H2 zinc finger, putative	chromosome metabolism, cell cycle control		0	LmxM.27.1200	0.112903	LmxM.27.1200	0.561848	LbrM.27.1300	0.446426	LmjF.27.1200	0.380028	-0.349864
DCL low	OG5_183198	hypothetical protein, conserved			0	LmxM.06.1110	0.0350473	LmxM.06.1110	0.356173	LbrM.06.1090	0.43637	LmjF.06.1110	0.372453	-0.353285
DCL low	OG5_126691	aconitase, putative	TCA cycle		0	LmxM.18.0510	0.372423	LmxM.18.0510	0.616056	LbrM.18.0570	0.908775	LmjF.18.0510	0.65646	-0.354674
DCL low	OG5_148879	S-adenosylmethionine decarboxylase proenzyme- like, putative			0	LmxM.29.3120	0.508974	LmxM.29.3120	0.847926	LbrM.30.3110	0.954148	LmjF.30.3120	0.792382	-0.355845
DCL low	OG5_127480	clathrin heavy chain, putative	vesicular trafficking		0	LmxM.36.1630	0.117875	LmxM.36.1630	0.438152	LbrM.35.1780	0.396265	LmjF.36.1630	0.588606	-0.356465
DCL low	OG5_150637	signal peptide-containing protein			4	LmxM.23.0640	0.451128	LmxM.23.0640	0.778438	LbrM.11.0250	0.733389	LmjF.23.0640	0.914328	-0.357591
DCL low	OG5_127109	GDP-mannose pyrophosphorylase	virulence factor	14718535	0	LmxM.23.0110	0.374485	LmxM.23.0110	0.846592	LbrM.23.0120	0.663354	LmjF.23.0110	0.686546	-0.35768
DCL low	OG5_148419	peroxisomal membrane protein (Pex16), putative	peroxisome assembly (lipid metabolism)		0	LmxM.15.0810	0.218288	LmxM.15.0810	0.533713	LbrM.15.0740	0.554172	LmjF.15.0810	0.645684	-0.359569
DCL low	OG5_183433	hypothetical protein, conserved			0	LmxM.17.0820	0.128547	LmxM.17.0820	0.511157	LbrM.17.1020	0.607686	LmjF.17.0820	0.363598	-0.3656
DCL low	OG5_127359	UDP-N-acetylglucosamine pyrophosphorylase, putative	peptidoglycan biosynthesis		0	LmxM.32.2520	0.131215	LmxM.32.2520	0.525831	LbrM.33.2790	0.434934	LmjF.33.2520	0.529926	-0.365682
DCL low	OG5_136659	acyl-CoA dehydrogenase, putative	lipid metabolism		0	LmxM.28.2510	0.353626	LmxM.28.2510	0.724472	LbrM.28.2710	0.844966	LmjF.28.2510	0.590099	-0.36622
DCL low	OG5_140929	hypothetical protein, conserved			0	LmxM.30.1500	0.156318	LmxM.30.1500	0.447126	LbrM.31.1720	0.598468	LmjF.31.1500	0.525445	-0.367361
DCL low	OG5_183667	hypothetical protein, unknown function			0	LmxM.25.0770	0.19561	LmxM.25.0770	0.425782	LbrM.25.0650	0.87274	LmjF.25.0770	0.397631	-0.369775
DCL low	OG5_148971	hypothetical protein, conserved			0	LmxM.34.0180	0.199976	LmxM.34.0180	0.521344	LbrM.34.0220	0.721058	LmjF.35.0180	0.470394	-0.370956
DCL low	OG5_148909	hypothetical protein, conserved			0	LmxM.32.0190	0.261581	LmxM.32.0190	0.626849	LbrM.33.0200	0.534778	LmjF.33.0190	0.737651	-0.371511
DCL low	OG5_127619	coatomer beta subunit, putative	vesicular trafficking		0	LmxM.20.1350	0.44652	LmxM.20.1350	0.911715	LbrM.20.5560	0.718065	LmjF.20.1350	0.830257	-0.373493
DCL low	OG5_166764	expression-site associated gene (ESAG3), putative			0	LmxM.32.1310	0.447247	LmxM.32.1310	0.708465	LbrM.33.1560	0.823297	LmjF.33.1310	0.937587	-0.375869
DCL low	OG5_127604	RNA binding domains	RNA processing		0	LmxM.25.0540	0.088164	LmxM.25.0540	0.50473	LbrM.25.2210	0.396385	LmjF.25.0540	0.494719	-0.377114
DCL low	OG5_132675	CUE domain/Domain of unknown function (DUF1771)/Smr domain containing protein, putative	ubiquitin, endonuclease		0	LmxM.01.0210	0.262066	LmxM.01.0210	0.476837	LbrM.01.0240	0.698911	LmjF.01.0210	0.742452	-0.377333
DCL low	OG5_130181	Selenoprotein T, putative	anti-oxidant activity		0	LmxM.34.1120	0.528499	LmxM.34.1120	0.913049	LbrM.27.0420	0.912247	LmjF.35.1120	0.896725	-0.378841
DCL low	OG5_127570	citrate synthase, putative	TCA cycle		0	LmxM.18.0680	0.253577	LmxM.18.0680	0.619452	LbrM.18.0760	0.687657	LmjF.18.0670	0.590739	-0.379039
DCL low	OG5_154612	signal peptide-containing protein			0	LmxM.08_29.0790	0.139462	LmxM.08_29.0790	0.758065	LbrM.29.0810	0.430265	LmjF.29.0790	0.369359	-0.379768
DCL low	OG5_128465	Phenazine biosynthesis-like protein, putative	phenazine biosynthesis		0	LmxM.17.0480	0.154014	LmxM.17.0480	0.457313	LbrM.17.0460	0.708608	LmjF.17.0480	0.439347	-0.381075
DCL low	OG5_183574	hypothetical protein, conserved			0	LmxM.21.0960	0.0927723	LmxM.21.0960	0.326461	LbrM.21.1190	0.605531	LmjF.21.0960	0.490985	-0.381553
DCL low	OG5_166687	hypothetical protein, conserved			0	LmxM.12.1260	0.371938	LmxM.12.1260	0.766796	LbrM.12.0940	0.737938	LmjF.12.1260	0.759842	-0.382921
DCL low	OG5_173451	FAD-binding, type 2 domain	metabolite dehydrogenation		0	LmxM.08.0340	0.104536	LmxM.08.0340	0.676813	LbrM.08.0400	0.469173	LmjF.08.0340	0.330844	-0.387741
DCL low	OG5_140911	CHASE domain	signaling		2	LmxM.09.0330	0.175479	LmxM.09.0330	0.380791	LbrM.09.0320	0.866754	LmjF.09.0330	0.442654	-0.387921
DCL low	OG5_126975	C-terminal motor kinesin, putative	cellular trafficking		0	LmxM.19.0260	0.459374	LmxM.19.0260	0.760975	LbrM.19.0570	0.96181	LmjF.19.0260	0.828017	-0.390893
DCL low	OG5_130987	amastin-like protein	cell surface protein		4	LmxM.08.0850	0.59447	LmxM.30.0450b	0.96944	LbrM.08.1100	0.999042	LmjF.08.0690	0.990505	-0.391859
DCL low	OG5_128424	methylthioadenosine phosphorylase, putative	methionine salvage		0	LmxM.05.0830	0.402862	LmxM.05.0830	0.899224	LbrM.05.0800	0.641207	LmjF.05.0830	0.854582	-0.395476
DCL low	OG5_179209	Concanavalin A-like lectins/glucanases			0	LmxM.30.1370	0.351079	LmxM.30.1370	0.664807	LbrM.31.1600	0.894289	LmjF.31.1370	0.685586	-0.397148
DCL low	OG5_128462	transporter, putative			11	LmxM.34.2810b	0.340893	LmxM.34.2780	0.816517	LbrM.34.2680	0.583024	LmjF.35.2810	0.831964	-0.402943
DCL low	OG5_183756	hypothetical protein, unknown function			0	LmxM.28.0190	0.0801601	LmxM.28.0190	0.504487	LbrM.28.0200	0.567221	LmjF.28.0190	0.389523	-0.406917
DCL low	OG5_174582	RNA-binding protein 5-like protein	RNA binding		0	LmxM.09.0090	0.00703371	LmxM.09.0090	0.423842	LbrM.09.0110	0.518736	LmjF.09.0090	0.3126	-0.411359
DCL low	OG5_173452	tuzin, putative			1	LmxM.08.0790	0.39316	LmxM.08.0790	0.822096	LbrM.08.0660	0.715551	LmjF.08.0790	0.879334	-0.4125
DCL low	OG5_144798	hypothetical protein, conserved			0	LmxM.07.0960	0.0859811	LmxM.07.0960	0.576643	LbrM.07.1010	0.349216	LmjF.07.0960	0.57687	-0.414929
DCL low	OG5_126720	transketolase	pentose phosphate pathway		0	LmxM.24.2060	0.490662	LmxM.24.2060	0.874363	LbrM.24.2140	0.943014	LmjF.24.2060	0.911661	-0.419018
DCL low	OG5_126974	RNA-binding protein UBP1, putative	RNA binding		0	LmxM.25.0490	0.410987	LmxM.25.0490	0.905045	LbrM.25.0440	0.916916	LmjF.25.0490	0.668943	-0.419314
DCL low	OG5_127167	heat shock protein 110, putative	stress response		0	LmxM.18.1370	0.327674	LmxM.18.1370	0.653044	LbrM.18.1400	0.859093	LmjF.18.1370	0.744052	-0.424389
DCL low	OG5_132616	WD domain, G-beta repeat, putative	vesicular trafficking		0	LmxM.08.0410	0.0625758	LmxM.08.0410	0.721926	LbrM.08.0470	0.417814	LmjF.08.0410	0.327963	-0.426659
DCL low	OG5_142245	hypothetical protein, conserved			0	LmxM.30.1510	0.176934	LmxM.30.1510	0.641766	LbrM.31.1060	0.475159	LmjF.31.1510	0.694975	-0.427032
DCL low	OG5_144443	cholinephosphate cytidylyltransferase A, putative	membrane lipid metabolism		6	LmxM.18.1330	0.162624	LmxM.18.1330	0.502425	LbrM.18.1140	0.756136	LmjF.18.1330	0.529073	-0.433254
DCL low	OG5_141556	C2 domain in Dock180 and Zizimin proteins, putative	intracellular signaling		0	LmxM.08_29.0110	0.303299	LmxM.08_29.0110	0.967984	LbrM.29.0120	0.515863	LmjF.29.0110	0.726982	-0.433644
DCL low	OG5_142692	cytoskeleton associated protein, putative	cytoskeleton		0	LmxM.14.1440	0.401892	LmxM.14.1440	0.856173	LbrM.14.1630	0.917634	LmjF.14.1440	0.737011	-0.435047
DCL low	OG5_127265	serine palmitoyltransferase, putative	sphingolipid metabolism		0	LmxM.34.0320	0.0991996	LmxM.34.0320	0.633155	LbrM.34.0360	0.586975	LmjF.35.0320	0.392084	-0.438205
DCL low	OG5_127165	ATP synthase F1, alpha subunit, putative	proton transport		0	LmxM.05.0510b	0.464104	LmxM.05.0510b	0.838103	LbrM.05.0510	0.929486	LmjF.05.0500	0.939507	-0.438262
DCL low	OG5_126743	hexokinase, putative	glycolysis		0	LmxM.21.0250	0.213801	LmxM.21.0250	0.479141	LbrM.21.0310	0.944451	LmjF.21.0250	0.535368	-0.439186
DCL low	OG5_142633	ADP-ribosylation factor, putative	vesicular trafficking, actin remodeling		0	LmxM.30.2280	0.435969	LmxM.30.2280	0.870846	LbrM.31.2550	0.865677	LmjF.31.2280	0.901099	-0.443239
DCL low	OG5_128008	NADH-ubiquinone oxidoreductase complex I subunit, putative	Oxidative Phosphorylation		0	LmxM.18.1480	0.350473	LmxM.18.1480	0.780985	LbrM.18.1520	0.792769	LmjF.18.1480	0.809666	-0.444
DCL low	OG5_143881	hypothetical protein, conserved			0	LmxM.13.0880	0.416081	LmxM.13.0880	0.893039	LbrM.13.0690	0.736502	LmjF.13.0880	0.951456	-0.444252
DCL low	OG5_145865	hypothetical protein, conserved			0	LmxM.08.0420	0.0536017	LmxM.08.0420	0.842833	LbrM.08.0480	0.279301	LmjF.08.0420	0.378427	-0.446585
DCL low	OG5_150267	protein phosphatase 2C, putative	protein modification		0	LmxM.25.0750	0.0967742	LmxM.25.0750	0.577735	LbrM.25.0630	0.604813	LmjF.25.0750	0.454177	-0.448801
DCL low	OG5_148165	signal peptide-containing protein			0	LmxM.26.2640	0.141766	LmxM.26.2640	0.696095	LbrM.26.2570	0.571651	LmjF.26.2640	0.504641	-0.44903
DCL low	OG5_129563	pumillio protein 3, putative	RNA modification		0	LmxM.21.1680	0.0396556	LmxM.21.1680	0.489813	LbrM.21.1990	0.50018	LmjF.21.1680	0.477542	-0.449523
DCL low	OG5_161858	WD40-repeat-containing domains			0	LmxM.20.1380	0.125273	LmxM.20.1380	0.557967	LbrM.20.5620	0.67808	LmjF.20.1380	0.496853	-0.45236
DCL low	OG5_181619	L domain-like containing protein			0	LmxM.08.0170	0.111205	LmxM.08.0170	0.424569	LbrM.08.0180	0.660481	LmjF.08.0170	0.612611	-0.454682
DCL low	OG5_137283	RNA-binding protein, putative	RNA binding		0	LmxM.32.1470	0.312636	LmxM.32.1470	0.744361	LbrM.33.1740	0.854304	LmjF.33.1470	0.703617	-0.454791
DCL low	OG5_154719	hypothetical protein, conserved			0	LmxM.32.1035	0.376425	LmxM.32.1035	0.889522	LbrM.33.1230	0.820544	LmjF.33.1035	0.789288	-0.456693
DCL low	OG5_135856	Dpy-30 motif containing protein, putative			0	LmxM.08.0960	0.290686	LmxM.08.0960	0.863328	LbrM.08.0780	0.616186	LmjF.08.0960	0.767417	-0.45829
DCL low	OG5_126684	isoleucyl-tRNA synthetase, putative	nucleotide binding		2	LmxM.36.5620	0.246665	LmxM.36.5620	0.632428	LbrM.35.5900	0.886628	LmjF.36.5620	0.596074	-0.458378
DCL low	OG5_138011	hypothetical protein, unknown function			0	LmxM.30.2990	0.186151	LmxM.30.2990	0.595319	LbrM.31.3360	0.492997	LmjF.31.2990	0.845834	-0.458566
DCL low	OG5_135138	cysteine peptidase, Clan CA, family C2, putative	virulence factor	15358255	0	LmxM.20.1180	0.0583313	LmxM.20.1180	0.736842	LbrM.20.5380	0.442955	LmjF.04.0450	0.382375	-0.462393
DCL low	OG5_183223	hypothetical protein			0	LmxM.08.0270	0.0545719	LmxM.08.0270	0.753335	LbrM.08.0280	0.519334	LmjF.08.0270	0.292862	-0.467272
DCL low	OG5_148268	RNA binding domains			0	LmxM.05.1110	0.206161	LmxM.05.1110	0.566456	LbrM.05.1120	0.802466	LmjF.05.1110	0.654326	-0.468256
DCL low	OG5_126731	branched-chain amino acid aminotransferase, putative	AA metabolism		0	LmxM.27.2031	0.233568	LmxM.27.2030	0.463861	LbrM.27.2210	0.78834	LmjF.27.2030	0.857463	-0.469653
DCL low	OG5_131804	MFS general substrate transporter	ion metabolism/transport		11	LmxM.32.1290	0.157773	LmxM.32.1290	0.590468	LbrM.33.1510	0.410751	LmjF.33.1290	0.881361	-0.469753
DCL low	OG5_126857	glutamate dehydrogenase, putative	energy		0	LmxM.28.2910	0.409774	LmxM.28.2910	0.89316	LbrM.28.3120	0.831558	LmjF.28.2910	0.921263	-0.472219
DCL low	OG5_144700	Serine/threonine-protein kinase NEK7, putative			0	LmxM.08_29.2570	0.418991	LmxM.08_29.2570	0.97041	LbrM.29.2540	0.840177	LmjF.29.2570	0.873893	-0.475836
DCL low	OG5_154633	Present in the outer mitochondrial membrane proteome 24	mitochondrial morphology		1	LmxM.08_29.2630	0.207252	LmxM.08_29.2630	0.708343	LbrM.29.2600	0.571531	LmjF.29.2630	0.772005	-0.476708
DCL low	OG5_127186	deoxyribodipyrimidine photo-lyase, putative	DNA repair		0	LmxM.32.0470	0.109386	LmxM.32.0470	0.46847	LbrM.33.0460	0.691608	LmjF.33.0470	0.60749	-0.479803
DCL low	OG5_145947	Raptor N-terminal CASPase like domain containing protein, putative			0	LmxM.20.1240	0.111448	LmxM.20.1240	0.973442	LbrM.20.5460	0.319526	LmjF.20.1240	0.500053	-0.486226
DCL low	OG5_183420	STE group serine/threonine-protein kinase, putative	signaling		0	LmxM.17.0390	0.0645161	LmxM.17.0390	0.65741	LbrM.17.0370	0.605052	LmjF.17.0390	0.395071	-0.487995
DCL low	OG5_126772	ATP-dependent RNA helicase DBP2B, putative	RNA metabolism		0	LmxM.07.0340	0.373151	LmxM.07.0340	0.929542	LbrM.07.0360	0.815156	LmjF.07.0340	0.85885	-0.494699
DCL low	OG5_131308	reticulon domain protein, 22 kDa potentially aggravating protein (paple22)	ER channel		3	LmxM.29.2580	0.406743	LmxM.29.2580	0.858598	LbrM.30.2530	0.929726	LmjF.30.2580	0.916676	-0.494924
DCL low	OG5_142504	monocarboxylate transporter-like protein	metabolic transport		11	LmxM.05.0480	0.137642	LmxM.05.0480	0.861024	LbrM.05.0490	0.421286	LmjF.05.0480	0.615491	-0.494958
DCL low	OG5_129273	ALBA-domain protein 3	nucleic acid binding		0	LmxM.33.2580	0.40456	LmxM.33.2580	0.915232	LbrM.20.2140	0.942057	LmjF.34.2580	0.842206	-0.495272
DCL low	OG5_140922	CATH Superfamily 1.20.920.60	cell cycle		0	LmxM.26.1960	0.0918021	LmxM.26.1960	0.586951	LbrM.26.1880	0.632348	LmjF.26.1960	0.550944	-0.498279
DCL low	OG5_145191	conserved protein, unknown function			0	LmxM.10.0150	0.115571	LmxM.10.0150	0.487873	LbrM.10.0150	0.814318	LmjF.10.0150	0.540915	-0.498798
DCL low	OG5_127918	Zinc finger, C3HC4 type (RING finger), putative			0	LmxM.08.1215	0.115329	LmxM.08.1215	0.750424	LbrM.21.2090	0.495511	LmjF.08.1215	0.599488	-0.499812
DCL low	OG5_166031	hypothetical protein, conserved			0	LmxM.05.0730	0.117633	LmxM.05.0730	0.563425	LbrM.05.0710	0.785466	LmjF.05.0730	0.524912	-0.506968
DCL low	OG5_126645	P-type ATPase, putative	ion transport		10	LmxM.07.0630	0.2252	LmxM.07.0650	0.724715	LbrM.07.0700	0.816473	LmjF.17.0600	0.668089	-0.511226
DCL low	OG5_126750	ornithine decarboxylase, putative	solute transport, metabolism		0	LmxM.12.0280	0.239753	LmxM.12.0280	0.739389	LbrM.12.0300	0.804621	LmjF.12.0280	0.714286	-0.513013
DCL low	OG5_151510	signal peptide-containing protein			0	LmxM.16.1480	0.0829493	LmxM.16.1480	0.546932	LbrM.16.1540	0.777565	LmjF.16.1480	0.505921	-0.52719
DCL low	OG5_149016	Fusaric acid resistance protein-like, putative	stress response		8	LmxM.34.3570	0.210163	LmxM.34.3570	0.58877	LbrM.34.3530	0.863043	LmjF.35.3570	0.770618	-0.530648
DCL low	OG5_144158	ATP-dependent RNA helicase, putative	RNA metabolism		0	LmxM.34.3100	0.0520252	LmxM.34.3100	0.769828	LbrM.34.3010	0.579672	LmjF.35.3100	0.425157	-0.539527
DCL low	OG5_142997	STE/STE11 serine/threonine-protein kinase, putative	signaling		0	LmxM.05.0390	0.24715	LmxM.05.0390	0.589255	LbrM.05.0400	0.884712	LmjF.05.0390	0.888296	-0.540271
DCL low	OG5_143874	Eukaryotic translation initiation factor 4 gamma 1	protein translation		0	LmxM.15.0060	0.0328644	LmxM.15.0060	0.760611	LbrM.15.0060	0.579911	LmjF.15.0060	0.415769	-0.552566
DCL low	OG5_162978	poly-zinc finger protein 2, putative	DNA/RNA binding		0	LmxM.36.1635	0.0206161	LmxM.36.1635	0.393403	LbrM.35.1790	0.681791	LmjF.36.1635	0.652726	-0.555357
DCL low	OG5_148992	kinesin, putative	cellular trafficking		0	LmxM.34.2090	0.0837982	LmxM.34.2090	0.679238	LbrM.34.2000	0.901233	LmjF.35.2090	0.341513	-0.556863
DCL low	OG5_142207	Domain of unknown function (DUF4498), putative	protein translation		0	LmxM.30.1100	0.118846	LmxM.30.1100	0.697672	LbrM.31.1300	0.707171	LmjF.31.1100	0.6268	-0.558369
DCL low	OG5_165149	zinc finger C3H1-type domains			0	LmxM.34.5200	0.2195	LmxM.34.5200	0.752486	LbrM.34.5150	0.691249	LmjF.35.5200	0.911981	-0.565738
DCL low	OG5_183213	DNAJ-domain transmembrane-like protein	multiple functions		1	LmxM.07.0770	0.0534805	LmxM.07.0770	0.715984	LbrM.07.0850	0.504849	LmjF.07.0770	0.653579	-0.571323
DCL low	OG5_127982	hypothetical protein, conserved			0	LmxM.09.1250	0.0922872	LmxM.09.1250	0.626607	LbrM.09.1300	0.750988	LmjF.09.1250	0.615598	-0.57211
DCL low	OG5_131290	Nodulin-like, putative	small molecule transport		14	LmxM.08_29.1500	0.216954	LmxM.08_29.1500	0.892918	LbrM.29.1590	0.827727	LmjF.29.1500	0.662221	-0.577335
DCL low	OG5_159796	glycerophosphoryl diester phosphodiesterase, putative	AA metabolism		0	LmxM.36.5960	0.113024	LmxM.36.5960	0.533956	LbrM.35.6270	0.870466	LmjF.36.5960	0.687613	-0.58432
DCL low	OG5_142825	calpain-like cysteine peptidase, putative	apoptosis prevention		1	LmxM.30.0460a	0.218773	LmxM.30.0460f	0.919961	LbrM.31.0620	0.693284	LmjF.31.0460	0.797397	-0.584775
DCL low	OG5_131544	Growth factor receptor domain, mannose-6-phosphate receptor domain	signaling		2	LmxM.22.0410	0.170264	LmxM.22.0410	0.763037	LbrM.22.0390	0.819945	LmjF.22.0410	0.704577	-0.592255
DCL low	OG5_129633	glucose transporter 2	energy		12	LmxM.36.6290	0.199491	LmxM.36.6290	0.55251	LbrM.35.6600	0.939902	LmjF.36.6290	0.893097	-0.595679
DCL low	OG5_152945	RNA recognition motif. (a.k.a. RRM, RBD, or RNP domain), putative	RNA binding		0	LmxM.08_29.2830	0.0221926	LmxM.08_29.2830	0.884186	LbrM.29.2890	0.337603	LmjF.29.2830	0.699136	-0.618116
DCL low	OG5_183580	MFS general substrate transporter	ion metabolism/transport		14	LmxM.21.1580	0.150012	LmxM.21.1580	0.822338	LbrM.21.1860	0.948402	LmjF.21.1580	0.551371	-0.624025
DCL low	OG5_182483	Apolipoprotein A-I domain	lipid metabolsim/transport		0	LmxM.22.0180	0.16408	LmxM.22.0180	0.76243	LbrM.22.0180	0.935712	LmjF.22.0180	0.754614	-0.653506
DCL low	OG5_132650	nucleobase transporter	small molecule transport		11	LmxM.13.1210	0.243148	LmxM.13.1210	0.961436	LbrM.13.0990	0.838741	LmjF.13.1210	0.89235	-0.654361
DCL low	OG5_142497	WD domain, G-beta repeat, putative	protein modification		0	LmxM.06.0030	0.239268	LmxM.06.0030	0.919234	LbrM.06.0030	0.93655	LmjF.06.0030	0.838259	-0.658747
DCL low	OG5_128985	tyrosine aminotransferase	protein modification		0	LmxM.36.2360	0.0674266	LmxM.36.2360	0.729687	LbrM.35.2580	0.934155	LmjF.36.2360	0.52918	-0.663581
DCL low	OG5_141479	hypothetical protein, conserved			4	LmxM.05.0580	0.139825	LmxM.05.0580	0.640796	LbrM.05.0640	0.93212	LmjF.05.0580	0.849034	-0.667491
DCL low	OG5_183284	Protein of unknown function (DUF1861), putative			0	LmxM.10.1250	0.159229	LmxM.10.1250	0.829493	LbrM.10.1400	0.869987	LmjF.10.1250	0.780753	-0.667516
DCL low	OG5_149130	flagellum targeting protein kharon1, putative	flagella		0	LmxM.36.5850	0.171477	LmxM.36.5850	0.918506	LbrM.35.6150	0.887705	LmjF.36.5850	0.73509	-0.675623
DCL low	OG5_145298	glycosomal membrane protein, putative	metabolism		0	LmxM.28.2260	0.181785	LmxM.28.2260	0.853141	LbrM.28.2460	0.883395	LmjF.28.2260	0.872293	-0.687825
DCL low	OG5_128905	Pyrophosphate-energized vacuolar membrane proton pump 1, putative	proton transport		14	LmxM.30.1220	0.138976	LmxM.30.1220	0.945913	LbrM.31.1450	0.835388	LmjF.31.1220	0.882535	-0.748969
DCL low	OG5_142729	ama1 protein, putative	virulence factor, host cell binding	17156863	1	LmxM.29.1420	0.1431	LmxM.29.1420	0.901164	LbrM.30.1520	0.924458	LmjF.30.1430	0.873253	-0.756525
DCL low	OG5_130729	amastin-like surface protein, putative	cell surface protein		5	LmxM.33.1720c	0.16796	LmxM.33.1721	0.857992	LbrM.08.0670	0.998204	LmjF.34.1560	0.975248	-0.775854
DCL low	OG5_135520	signal peptide-containing protein			0	LmxM.12.0867	0.0276498	LmxM.12.0867	0.958889	LbrM.12.0740	0.755776	LmjF.12.0867	0.957964	-0.863227
DCL low	OG5_136174	microtubule-associated protein, putative			0	LmxM.05.0380	0.00909532	LmxM.05.0380	0.918991	LbrM.05.0380	0.941458	LmjF.05.0380	0.879548	-0.904237
