# Supplementary material for: Host and parasite responses in human diffuse cutaneous leishmaniasis caused by L. amazonensis
Source: PLoS Negl Trop Dis. 2019 Mar 7;13(3):e0007152. doi: 10.1371/journal.pntd.0007152 (PMC6405045; doi:10.1371/journal.pntd.0007152)
Supplement: S7 Table — Description and ranking of parasite genes expressed at a higher level in LCL compared to DCL or in vitro experiments. (XLSX) [file pntd.0007152.s011.xlsx]

## Sheet: Sheet1
Genes expressed at a higher level in LCL
ortholog_group	Description/conserved domains	Probable function	Source	Transmembrane regions	L. mexicana (DCL) ID	L. mexicana (DCL) percentile	L. mexicana (in vitro) ID	L. mexicana (in vitro) percentile	L. braziliensis (LCL) ID	L. braziliensis (LCL) percentile	L. major (in vitro) ID	L. major (in vitro) percentile	Average Difference
OG5_137883	mannosyltransferase-like protein	metabolism		1	LmxM.30.1870	0.0316517	LmxM.30.1870	0.0178268	LbrM.31.2090	0.909134	LmjF.31.1870	0.160781	0.839048
OG5_145875	hypothetical protein, conserved			0	LmxM.09.0500	0.093985	LmxM.09.0500	0.154378	LbrM.09.0520	0.959057	LmjF.09.0500	0.131868	0.832313
OG5_183523	amastin-like protein	surface protein		4	LmxM.33.0970	0.0931361	LmxM.33.0970	0.0287412	LbrM.20.2870	0.937507	LmjF.34.0970	0.23493	0.818572
OG5_183912	hypothetical protein, unknown function			0	LmxM.30.1760	0.137521	LmxM.30.1760	0.162988	LbrM.31.2001	0.933317	LmjF.31.1760	0.388883	0.70352
OG5_148241	growth factor receptor domain (conserved in Leishmania)	signal transduction		0	LmxM.04.0130	0.197065	LmxM.04.0130	0.0109144	LbrM.04.0230	0.818867	LmjF.04.0130	0.142537	0.702029
OG5_175375	ChaC-like protein, putative	glutathione degradation		0	LmxM.22.1200	0.330706	LmxM.22.1200	0.301116	LbrM.22.1080	0.954388	LmjF.22.1200	0.176251	0.68503
OG5_183454	hypothetical protein, conserved			0	LmxM.18.1410	0.0436575	LmxM.18.1410	0.0845258	LbrM.18.1440	0.776487	LmjF.18.1410	0.161421	0.679953
OG5_173519	hypothetical protein, conserved			0	LmxM.31.1130	0.082343	LmxM.31.1130	0.125879	LbrM.32.1280	0.725967	LmjF.32.1130	0.130801	0.612959
OG5_144226	YWTD domain	lipid metabolism/transport		0	LmxM.17.0630	0.114722	LmxM.17.0630	0.107082	LbrM.17.0620	0.787621	LmjF.17.0630	0.320068	0.606997
OG5_143922	ATP dependent DEAD-box helicase, putative	RNA metabolism		0	LmxM.33.1550	0.53153	LmxM.33.1550	0.255154	LbrM.20.1100	0.966	LmjF.34.1550	0.325616	0.595233
OG5_136713	kinesin, putative	cellular trafficking		0	LmxM.33.1540	0.22423	LmxM.33.1540	0.0993209	LbrM.14.1170	0.849515	LmjF.34.1540	0.45439	0.590201
OG5_127385	dihydrofolate reductase-thymidylate synthase	glycine/thymidine metabolism		0	LmxM.06.0860	0.330463	LmxM.06.0860	0.230172	LbrM.06.0830	0.929127	LmjF.06.0860	0.461752	0.588331
OG5_183894	L domain-like superfamily	stress response (oxidative stress)		0	LmxM.30.1160	0.156561	LmxM.30.1160	0.269464	LbrM.31.1360	0.789178	LmjF.31.1160	0.185533	0.585325
OG5_126854	kinetoplast-associated protein-like protein			0	LmxM.28.2210	0.561363	LmxM.28.2210	0.481324	LbrM.28.2410	0.957261	LmjF.27.0240	0.0818308	0.582421
OG5_126560	surface antigen-like protein			0	LmxM.04.0180	0.322217	LmxM.04.0180	0.181179	LbrM.04.0260	0.799832	LmjF.04.0180	0.153206	0.580965
OG5_183144	hypothetical protein, conserved			0	LmxM.04.0530	0.117512	LmxM.04.0530	0.0631821	LbrM.04.0580	0.729439	LmjF.04.0530	0.286995	0.573542
OG5_126921	Nucleoporin NUP149	nuclear transport		0	LmxM.28.3030	0.186878	LmxM.28.3030	0.186151	LbrM.30.0440	0.767269	LmjF.28.3030	0.215406	0.571124
OG5_176562	mkiaa0324 protein-like protein			0	LmxM.36.5820	0.304875	LmxM.36.5820	0.199491	LbrM.35.6100	0.806537	LmjF.36.5820	0.221381	0.564621
OG5_182521	hypothetical protein, conserved			0	LmxM.25.1060	0.11351	LmxM.25.1060	0.598229	LbrM.25.0950	0.885909	LmjF.25.1060	0.303638	0.54745
OG5_183655	hypothetical protein, unknown function			0	LmxM.24.2150	0.445792	LmxM.24.2150	0.138128	LbrM.24.2230	0.815635	LmjF.24.2150	0.223621	0.546455
OG5_149132	kinetoplast DNA-associated protein, putative	DNA binding		0	LmxM.36.5920	0.322338	LmxM.36.5920	0.105142	LbrM.35.6210	0.757213	LmjF.36.5920	0.211138	0.54434
OG5_126743	hexokinase, putative	hexose metabolism, glycolysis		0	LmxM.21.0250	0.213801	LmxM.21.0250	0.479141	LbrM.21.0310	0.944451	LmjF.21.0250	0.535368	0.535015
OG5_140911	CHASE domain	receptor-like protein		2	LmxM.09.0330	0.175479	LmxM.09.0330	0.380791	LbrM.09.0320	0.866754	LmjF.09.0330	0.442654	0.53378
OG5_183667	hypothetical protein, unknown function			0	LmxM.25.0770	0.19561	LmxM.25.0770	0.425782	LbrM.25.0650	0.87274	LmjF.25.0770	0.397631	0.533066
OG5_148992	kinesin, putative	cellular trafficking		0	LmxM.34.2090	0.0837982	LmxM.34.2090	0.679238	LbrM.34.2000	0.901233	LmjF.35.2090	0.341513	0.53305
OG5_183141	hypothetical protein, conserved			0	LmxM.04.0410	0.0656076	LmxM.04.0410	0.0737327	LbrM.04.0450	0.734586	LmjF.04.0410	0.473168	0.530417
OG5_126749	GP63, leishmanolysin	virulence factor	7673725	2	LmxM.10.0460	0.372908	LmxM.10.0465a	0.558331	LbrM.10.0590	0.966479	LmjF.10.0470	0.385362	0.527612
OG5_173531	hypothetical protein, conserved			4	LmxM.34.1680	0.37691	LmxM.34.1680	0.216711	LbrM.34.1590	0.872142	LmjF.35.1680	0.446068	0.525579
OG5_151367	viscerotropic leishmaniasis antigen, putative	possible mitogen		1	LmxM.05.0240	0.177541	LmxM.05.0240	0.0897405	LbrM.05.0230	0.746917	LmjF.05.0240	0.399339	0.524711
OG5_151536	hypothetical protein, conserved			0	LmxM.19.0290	0.129032	LmxM.19.0290	0.01431	LbrM.19.0600	0.63127	LmjF.19.0290	0.18564	0.52161
OG5_146012	hypothetical protein, conserved			0	LmxM.28.0900	0.476231	LmxM.28.0900	0.157531	LbrM.28.0970	0.849156	LmjF.28.0900	0.362744	0.516987
OG5_134818	beta-fructofuranosidase, putative	energy		1	LmxM.34.0640	0.166141	LmxM.34.0640	0.134004	LbrM.04.0350	0.771699	LmjF.04.0310	0.481169	0.511261
OG5_183602	ATG12/APG12, putative	autophagy		0	LmxM.22.1300	0.216105	LmxM.22.1300	0.0859811	LbrM.22.1180	0.696037	LmjF.22.1300	0.255414	0.510204
OG5_148589	hypothetical protein, conserved			0	LmxM.21.0570	0.177419	LmxM.21.0570	0.16699	LbrM.21.0630	0.691728	LmjF.21.0570	0.217326	0.504482
OG5_148960	Flagellum attachment zone protein 12	flagella		0	LmxM.32.2460	0.150982	LmxM.32.2460	0.307907	LbrM.33.2730	0.835508	LmjF.33.2460	0.550091	0.499182
OG5_183108	hypothetical protein, conserved			0	LmxM.01.0670	0.131579	LmxM.01.0670	0.281834	LbrM.01.0650	0.749431	LmjF.01.0670	0.338099	0.498928
OG5_183887	ABC transporter type-I domain	membrane transport		4	LmxM.30.0810	0.283653	LmxM.30.0810	0.394373	LbrM.31.0990	0.848917	LmjF.31.0810	0.3748	0.497975
OG5_179467	Leucine-rich repeat domain, signal peptide			1	LmxM.08_29.2130	0.378972	LmxM.08_29.2130	0.458525	LbrM.29.2110	0.840417	LmjF.29.2130	0.191081	0.497557
OG5_168593	RNI-like superfamily	cell adhesion		0	LmxM.33.0020	0.44082	LmxM.33.0020	0.280863	LbrM.20.0100	0.847001	LmjF.34.0020	0.329457	0.496621
OG5_136297	signal peptide-containing protein			6	LmxM.19.0570	0.114116	LmxM.19.0570	0.187121	LbrM.19.0900	0.687897	LmjF.19.0570	0.273338	0.496371
OG5_128985	tyrosine aminotransferase	metabolism		0	LmxM.36.2360	0.0674266	LmxM.36.2360	0.729687	LbrM.35.2580	0.934155	LmjF.36.2360	0.52918	0.492058
OG5_183888	CSD 'Cold-shock' DNA-binding domain	stress response		0	LmxM.30.1330	0.042081	LmxM.30.1330	0.237691	LbrM.31.1090	0.651981	LmjF.31.1330	0.203457	0.490905
OG5_126837	CLC-type chloride channel, putative	ion transport		9	LmxM.01.0180	0.38261	LmxM.01.0180	0.432816	LbrM.01.0210	0.845325	LmjF.01.0180	0.254348	0.488734
OG5_183927	helicase-like protein	RNA metabolism		0	LmxM.30.2320	0.365632	LmxM.30.2320	0.303905	LbrM.31.2590	0.852867	LmjF.31.2320	0.424837	0.488076
OG5_183598	hypothetical protein, unknown function			0	LmxM.22.1020	0.375697	LmxM.22.1020	0.066699	LbrM.22.0920	0.705734	LmjF.22.1020	0.212312	0.487498
OG5_183149	signal peptide-containing protein			0	LmxM.04.0830	0.147829	LmxM.04.0830	0.186878	LbrM.04.0790	0.674009	LmjF.04.0830	0.227782	0.486513
OG5_176516	zinc finger CCCH domain containing protein 11			0	LmxM.34.1040	0.0395343	LmxM.34.1040	0.030439	LbrM.34.1030	0.633904	LmjF.35.1040	0.37608	0.485219
OG5_183532	Phosphatidylinositol N-acetylglucosaminyltransferase subunit Y	GPI-anchor protein biosynthesis		2	LmxM.33.3955	0.319549	LmxM.33.3955	0.352171	LbrM.20.3570	0.958817	LmjF.34.3955	0.75024	0.484831
OG5_177991	Adenylate cyclase associated (CAP) C terminal, putative	cAMP biosynthesis		0	LmxM.21.0891	0.15462	LmxM.21.0891	0.209799	LbrM.21.1120	0.755537	LmjF.21.0891	0.449696	0.484165
OG5_126765	cell division cycle protein 20, putative	cell cycle		0	LmxM.24.1720	0.297478	LmxM.24.1720	0.426874	LbrM.24.1780	0.89812	LmjF.24.1720	0.518191	0.48394
OG5_184080	hypothetical protein, unknown function			0	LmxM.34.1360	0.304754	LmxM.34.1360	0.435726	LbrM.34.1280	0.782473	LmjF.35.1360	0.155233	0.483902
OG5_183703	Meiotic cell cortex C-terminal pleckstrin homology, putative	cell division		0	LmxM.26.0950	0.268494	LmxM.26.0950	0.1756	LbrM.26.0960	0.71184	LmjF.26.0950	0.245066	0.48212
OG5_183476	hypothetical protein, unknown function			2	LmxM.19.1360	0.367208	LmxM.19.1360	0.317245	LbrM.19.1620	0.908416	LmjF.19.1360	0.596287	0.481503
OG5_173447	hypothetical protein, conserved			0	LmxM.06.0670	0.0915595	LmxM.06.0670	0.201431	LbrM.06.0670	0.647312	LmjF.06.0670	0.20463	0.481439
OG5_133251	protein phosphatase 2C, putative			0	LmxM.27.1180	0.137885	LmxM.27.1180	0.140674	LbrM.27.1280	0.752185	LmjF.27.1180	0.537715	0.480094
OG5_151843	hypothetical protein, conserved			0	LmxM.34.5020	0.236236	LmxM.34.5020	0.0776134	LbrM.34.4960	0.656052	LmjF.35.5020	0.222127	0.477393
OG5_154677	hypothetical protein, conserved			9	LmxM.31.2120	0.410623	LmxM.31.2120	0.302935	LbrM.32.2330	0.823776	LmjF.32.2120	0.340659	0.47237
OG5_183257	hypothetical protein, conserved			0	LmxM.09.1030	0.268615	LmxM.09.1030	0.0602716	LbrM.09.1090	0.713516	LmjF.09.1030	0.402326	0.469779
OG5_151859	WD40-repeat-containing domain superfamily (signal peptide)			1	LmxM.36.1750	0.452462	LmxM.36.1750	0.478778	LbrM.35.1940	0.888902	LmjF.36.1750	0.337139	0.46611
OG5_183596	glucoamylase-like protein	energy (glucose metabolism)		0	LmxM.22.0660	0.0921659	LmxM.22.0660	0.0463255	LbrM.22.0590	0.55106	LmjF.22.0660	0.120132	0.464852
OG5_148407	ADP/ATP mitochondrial carrier-like protein	ATP/ADP transport		1	LmxM.14.0990	0.479748	LmxM.14.0990	0.361509	LbrM.14.0970	0.815037	LmjF.14.0990	0.220847	0.461002
OG5_132833	RNA-binding protein, putative	RNA binding		0	LmxM.27.2100	0.191729	LmxM.27.2100	0.377638	LbrM.27.2280	0.816832	LmjF.27.2100	0.499627	0.460501
OG5_127449	structural maintenance of chromosome (SMC) family protein, putative	chromatin structure		0	LmxM.34.3510	0.295416	LmxM.34.3510	0.321368	LbrM.34.3440	0.752424	LmjF.35.3510	0.264376	0.458704
OG5_183951	Uracil-DNA glycosylase-like	DNA replication/repair		0	LmxM.31.0320	0.584283	LmxM.31.0320	0.12309	LbrM.32.0390	0.893212	LmjF.32.0320	0.596181	0.458694
OG5_145872	ATG8/AUT7/APG8/PAZ2, putative	autophagy		0	LmxM.09.0180	0.21562	LmxM.09.0180	0.174509	LbrM.09.0180	0.623848	LmjF.09.0150	0.109357	0.457353
OG5_151543	hypothetical protein, conserved			0	LmxM.33.0870	0.269221	LmxM.33.0870	0.223624	LbrM.20.0840	0.709326	LmjF.34.0870	0.264696	0.456812
OG5_151576	hypothetical protein, conserved			0	LmxM.33.3950	0.469197	LmxM.33.3950	0.13934	LbrM.20.3560	0.863522	LmjF.34.3950	0.618265	0.454588
OG5_146959	ubiquitin hydrolase, putative	ubiquitin		0	LmxM.29.1200	0.394616	LmxM.29.1200	0.382852	LbrM.30.1320	0.879445	LmjF.30.1200	0.500907	0.45332
OG5_169451	flagellar attachment zone protein, putative	flagella		0	LmxM.33.0680	0.253335	LmxM.33.0680	0.111084	LbrM.20.0610	0.649946	LmjF.34.0680	0.237917	0.449167
OG5_183155	hypothetical protein			0	LmxM.04.0975	0.0734902	LmxM.04.0975	0.0762794	LbrM.04.0980	0.558961	LmjF.04.0975	0.184573	0.447513
OG5_183686	glutathionylspermidine synthase, putative	glutathione degradation		0	LmxM.25.2380	0.147344	LmxM.25.2380	0.0710648	LbrM.25.1980	0.572848	LmjF.25.2380	0.168036	0.444033
OG5_150279	Nodulin-like/Major Facilitator Superfamily, putative	ion transport		14	LmxM.11.1340	0.366845	LmxM.11.1340	0.609023	LbrM.11.1090	0.918712	LmjF.11.1340	0.450656	0.443204
OG5_147607	y113g7b.23 protein-like protein			0	LmxM.36.6570	0.294931	LmxM.36.6570	0.297235	LbrM.35.6930	0.776009	LmjF.36.6570	0.407127	0.442911
OG5_148845	hypothetical protein, conserved			0	LmxM.29.0090	0.224109	LmxM.29.0090	0.275164	LbrM.30.0100	0.810487	LmjF.30.0090	0.603969	0.44274
OG5_151560	hypothetical protein, conserved			0	LmxM.33.3100	0.15365	LmxM.33.3100	0.158865	LbrM.20.2680	0.609601	LmjF.34.3100	0.188734	0.442518
OG5_183847	autophagy protein 5	autophagy		0	LmxM.29.0980	0.276498	LmxM.29.0980	0.136187	LbrM.30.1100	0.661439	LmjF.30.0980	0.247413	0.441406
OG5_138262	Flagellum adhesion protein 1	flagella		1	LmxM.10.0630	0.464346	LmxM.10.0630	0.151589	LbrM.10.0770	0.767868	LmjF.10.0630	0.370746	0.438974
OG5_126617	receptor-type adenylate cyclase, putative	cAMP signaling		1	LmxM.17.0190partial	0.174994	LmxM.17.0190partial	0.128547	LbrM.17.0110	0.637855	LmjF.17.0190	0.293929	0.438698
OG5_126728	phosphate-Repressible Phosphate Permease-like protein	ion transport		11	LmxM.10.1300	0.376789	LmxM.03.0500	0.643463	LbrM.28.3250	0.862564	LmjF.10.1300	0.255841	0.4372
OG5_183640	hypothetical protein, conserved			1	LmxM.24.0555	0.554451	LmxM.24.0555	0.244846	LbrM.24.0580	0.935472	LmjF.24.0555	0.697749	0.436457
OG5_148967	hypothetical protein, conserved			0	LmxM.34.0090	0.275891	LmxM.34.0090	0.191487	LbrM.34.0130	0.649228	LmjF.35.0090	0.171983	0.436107
OG5_145300	Ankyrin repeats (3 copies), putative	signal transduction		0	LmxM.08_29.1100	0.332767	LmxM.08_29.1100	0.0156439	LbrM.29.1160	0.692206	LmjF.29.1100	0.423344	0.434955
OG5_149052	DNAJ protein-like protein			0	LmxM.36.0610	0.379942	LmxM.36.0610	0.482173	LbrM.35.0730	0.883275	LmjF.36.0610	0.48405	0.434554
OG5_145191	conserved protein, unknown function			0	LmxM.10.0150	0.115571	LmxM.10.0150	0.487873	LbrM.10.0150	0.814318	LmjF.10.0150	0.540915	0.432865
OG5_142234	Serine/threonine-protein kinase NEK15, putative			0	LmxM.26.2570	0.370119	LmxM.26.2570	0.489692	LbrM.26.2500	0.819227	LmjF.26.2570	0.304278	0.431197
OG5_146267	Polycystin cation channel, putative	ion transport		6	LmxM.26.0990	0.296992	LmxM.26.0990	0.295416	LbrM.26.1000	0.81779	LmjF.26.0990	0.571855	0.429702
OG5_183166	hypothetical protein, conserved			0	LmxM.05.0370	0.0987145	LmxM.05.0370	0.102231	LbrM.05.0370	0.554292	LmjF.05.0370	0.17305	0.429626
OG5_149054	GPI transamidase component Tta2, putative	GPI-anchor protein biosynthesis		8	LmxM.36.0650	0.324036	LmxM.36.0650	0.203978	LbrM.35.0770	0.709925	LmjF.36.0650	0.319962	0.427266
OG5_151706	RNA recognition motif (a.k.a. RRM, RBD, or RNP domain), putative	RNA binding		0	LmxM.27.0350	0.178511	LmxM.27.0350	0.0875576	LbrM.27.0440	0.546989	LmjF.27.0350	0.0947402	0.42672
OG5_183668	hypothetical protein, unknown function			1	LmxM.25.0780	0.163473	LmxM.25.0780	0.319549	LbrM.25.0660	0.759966	LmjF.25.0780	0.517444	0.426478
OG5_142230	RNA-binding protein 38, putative	RNA binding		0	LmxM.24.1220	0.396313	LmxM.24.1220	0.490783	LbrM.24.1240	0.841015	LmjF.24.1220	0.358797	0.425717
OG5_128147	rac serine-threonine kinase, putative	signal transduction		0	LmxM.29.0800	0.0310454	LmxM.29.0800	0.401649	LbrM.30.0920	0.639531	LmjF.30.0800	0.209111	0.425595
OG5_183790	hypothetical protein, unknown function			0	LmxM.28.2700	0.257579	LmxM.28.2700	0.449187	LbrM.28.2910	0.708847	LmjF.28.2700	0.143071	0.425568
OG5_184148	hypothetical protein, conserved			0	LmxM.36.2460	0.324642	LmxM.36.2460	0.379335	LbrM.35.2670	0.771819	LmjF.36.2460	0.34418	0.422433
OG5_127082	pyruvate phosphate dikinase, putative	metabolism		0	LmxM.11.1000	0.489449	LmxM.11.1000	0.675964	LbrM.11.0800	0.949958	LmjF.11.1000	0.418649	0.421937
OG5_151435	hypothetical protein, conserved			0	LmxM.04.0970	0.257094	LmxM.04.0970	0.206524	LbrM.04.0970	0.686101	LmjF.04.0970	0.331164	0.421173
OG5_127676	metallo-peptidase, Clan ME, Family M16C	proteolysis		0	LmxM.07.0100	0.223987	LmxM.07.0100	0.267766	LbrM.07.0100	0.710882	LmjF.07.0100	0.381308	0.419862
OG5_129469	kynureninase, putative	tryptophan degradation		0	LmxM.26.2240	0.568397	LmxM.26.2240	0.457555	LbrM.26.2160	0.902311	LmjF.26.2240	0.426971	0.418003
OG5_130140	centrosomal protein of 104 kDa	cytoskeleton		0	LmxM.19.0250	0.154863	LmxM.19.0250	0.159835	LbrM.19.0560	0.576679	LmjF.19.0250	0.163768	0.41719
OG5_148381	hypothetical protein, conserved			0	LmxM.13.0860	0.323672	LmxM.13.0860	0.131458	LbrM.13.0670	0.67353	LmjF.13.0860	0.319215	0.415416
OG5_149138	hypothetical protein, conserved			0	LmxM.36.6330	0.190274	LmxM.36.6330	0.378123	LbrM.35.6630	0.701904	LmjF.36.6330	0.292116	0.415066
OG5_128032	dihydroxyacetone kinase 1-like protein	glycerol metabolism		0	LmxM.10.0420	0.146738	LmxM.10.0420	0.22229	LbrM.10.0420	0.630552	LmjF.10.0420	0.285074	0.412518
OG5_161881	predicted zinc finger protein			0	LmxM.25.0650	0.449187	LmxM.25.0650	0.298812	LbrM.25.2100	0.787023	LmjF.25.0650	0.380881	0.410729
OG5_144346	predicted tripartite motif protein			0	LmxM.36.1550	0.180572	LmxM.36.1550	0.0821004	LbrM.35.1690	0.57632	LmjF.36.1550	0.236851	0.409812
OG5_138748	adenylate kinase, putative	AMP, ADP, ATP biosynthesis		0	LmxM.36.1360	0.41026	LmxM.36.1360	0.331191	LbrM.35.1480	0.702742	LmjF.36.1360	0.137949	0.409608
OG5_183280	hypothetical protein, conserved			0	LmxM.10.0880	0.0845258	LmxM.10.0880	0.130245	LbrM.10.0980	0.581228	LmjF.10.0880	0.301291	0.409208
OG5_128180	Carnosine N-methyltransferase, putative	histidine metabolism		0	LmxM.33.1020	0.117026	LmxM.33.1020	0.24424	LbrM.20.0990	0.672453	LmjF.34.1020	0.430172	0.40864
OG5_166682	hypothetical protein, conserved			0	LmxM.10.0760	0.122362	LmxM.10.0760	0.13073	LbrM.10.0860	0.581707	LmjF.10.0760	0.268324	0.407902
OG5_181454	DHHC palmitoyltransferase, putative	protein modification		4	LmxM.14.0070	0.581858	LmxM.14.0070	0.646859	LbrM.14.0070	0.926733	LmjF.14.0070	0.329777	0.407235
OG5_148388	cAMP-binding domain, RmlC-like jelly roll fold	possible virulence factor	10802738	0	LmxM.14.0050	0.331312	LmxM.14.0050	0.254305	LbrM.14.0050	0.680115	LmjF.14.0050	0.237384	0.405781
OG5_179386	hypothetical protein, conserved			0	LmxM.10.0750	0.0686393	LmxM.10.0750	0.242057	LbrM.10.1050	0.601341	LmjF.10.0750	0.276219	0.405702
OG5_151534	chaperone protein DnaJ, putative			0	LmxM.18.1650	0.422387	LmxM.18.1650	0.0950764	LbrM.18.1690	0.662038	LmjF.18.1650	0.26395	0.401567
OG5_151719	hypothetical protein, conserved			0	LmxM.27.1400	0.216469	LmxM.27.1400	0.312151	LbrM.27.1540	0.723932	LmjF.27.1400	0.438814	0.401454
OG5_183181	hypothetical protein, conserved			0	LmxM.06.0200	0.185423	LmxM.06.0200	0.155591	LbrM.06.0180	0.607566	LmjF.06.0200	0.278993	0.400897
OG5_134039	peptidase T, putative, metallo-peptidase, ClanMH, family M20B	proteolysis		0	LmxM.17.0140	0.680936	LmxM.17.0140	0.703856	LbrM.17.0180	0.941219	LmjF.17.0140	0.236637	0.400742
OG5_173486	hypothetical predicted transmembrane protein			1	LmxM.24.0880	0.512976	LmxM.24.0880	0.395101	LbrM.24.0890	0.954028	LmjF.24.0880	0.753334	0.400225
OG5_151510	signal peptide-containing protein			0	LmxM.16.1480	0.0829493	LmxM.16.1480	0.546932	LbrM.16.1540	0.777565	LmjF.16.1480	0.505921	0.398964
OG5_146980	hypothetical protein, conserved			0	LmxM.11.0820	0.196095	LmxM.11.0820	0.414868	LbrM.11.0600	0.744762	LmjF.11.0820	0.431025	0.397433
OG5_151891	kinesin-D	cellular trafficking		0	LmxM.36.5150	0.259641	LmxM.36.5150	0.43512	LbrM.35.5400	0.729678	LmjF.36.5150	0.302891	0.397127
OG5_126684	isoleucyl-tRNA synthetase, putative	nucleotide binding		2	LmxM.36.5620	0.246665	LmxM.36.5620	0.632428	LbrM.35.5900	0.886628	LmjF.36.5620	0.596074	0.394905
OG5_141472	D-ala D-ala ligase C-terminus/SET domain containing protein, putative	ATP metabolism		0	LmxM.26.2560	0.225443	LmxM.26.2560	0.565486	LbrM.26.2490	0.777086	LmjF.26.2560	0.356343	0.394662
OG5_128104	DNA-damage inducible protein DDI1-like protein	DNA replication/repair		0	LmxM.01.0610	0.506791	LmxM.01.0610	0.464346	LbrM.01.0030	0.912965	LmjF.01.0610	0.585618	0.394047
OG5_183578	hypothetical protein, conserved			0	LmxM.21.1480	0.347805	LmxM.21.1480	0.341135	LbrM.21.1620	0.808572	LmjF.21.1480	0.554998	0.393926
OG5_128105	inositol polyphosphate kinase-like protein, putative	inositol phosphate biosynthesis		0	LmxM.14.0340	0.0589377	LmxM.14.0340	0.234659	LbrM.14.0340	0.604573	LmjF.14.0340	0.341193	0.392977
OG5_145991	hypothetical protein, conserved			0	LmxM.25.1030	0.431967	LmxM.25.1030	0.512127	LbrM.25.0920	0.84341	LmjF.25.1030	0.408087	0.392682
OG5_151748	Protein of unknown function UPF0301			0	LmxM.28.2730	0.433058	LmxM.28.2730	0.275042	LbrM.28.2940	0.820663	LmjF.28.2730	0.57943	0.391486
OG5_184104	Histidine phosphatase superfamily (branch 1), putative			5	LmxM.34.3190	0.214286	LmxM.34.3190	0.353626	LbrM.34.3100	0.725009	LmjF.35.3190	0.435506	0.390536
OG5_183972	hypothetical protein, conserved			0	LmxM.31.1900	0.292384	LmxM.31.1900	0.11072	LbrM.32.2090	0.581109	LmjF.32.1900	0.170596	0.389875
OG5_127506	protein transport protein SEC31, putative	vesicle trafficking		0	LmxM.11.1160	0.0265583	LmxM.11.1160	0.124181	LbrM.11.0920	0.495989	LmjF.11.1160	0.174437	0.387597
OG5_148271	FHA domain containing protein, putative			0	LmxM.06.0210	0.219379	LmxM.06.0210	0.177541	LbrM.06.0190	0.555848	LmjF.06.0210	0.108183	0.387481
OG5_128934	L-ribulokinase, putative	ATP metabolism		0	LmxM.36.0060	0.543658	LmxM.36.0060	0.665171	LbrM.35.0100	0.922902	LmjF.36.0060	0.398378	0.387166
OG5_134331	hypothetical protein, conserved			4	LmxM.16.0490	0.32537	LmxM.16.0490	0.117754	LbrM.16.0490	0.647193	LmjF.16.0470	0.337672	0.386927
OG5_183130	hypothetical protein			1	LmxM.03.0560	0.10308	LmxM.03.0560	0.249818	LbrM.03.0470	0.601461	LmjF.03.0560	0.297984	0.3845
OG5_141328	permease-like protein	membrane transport		11	LmxM.23.0450	0.403347	LmxM.23.0450	0.456221	LbrM.23.0480	0.747636	LmjF.23.0450	0.232263	0.383692
OG5_166031	hypothetical protein, conserved			0	LmxM.05.0730	0.117633	LmxM.05.0730	0.563425	LbrM.05.0710	0.785466	LmjF.05.0730	0.524912	0.383476
OG5_127515	Octanoyltransferase, putative	metabolism		0	LmxM.36.3080	0.268858	LmxM.36.3080	0.0261945	LbrM.35.3300	0.50844	LmjF.36.3080	0.0803371	0.38331
OG5_128055	transcription factor-like protein	transcription factor		0	LmxM.08_29.0020	0.477807	LmxM.08_29.0020	0.20228	LbrM.29.0030	0.74991	LmjF.29.0020	0.427718	0.380642
OG5_127209	50S ribosome-binding GTPase, putative			0	LmxM.22.0820	0.0979869	LmxM.22.0720	0.193185	LbrM.22.0650	0.604214	LmjF.22.0720	0.382802	0.379556
OG5_137348	calcium uniporter protein, mitochondrial	ion transport		2	LmxM.27.0780	0.61836	LmxM.27.0780	0.546447	LbrM.27.0870	0.830959	LmjF.27.0780	0.190441	0.37921
OG5_143132	peptidyl-prolyl cis-trans isomerase, putative	protein modification		0	LmxM.22.0530	0.459496	LmxM.22.0530	0.163837	LbrM.22.0480	0.774572	LmjF.22.0530	0.56428	0.378701
OG5_183376	hypothetical protein, conserved			0	LmxM.15.0430	0.304147	LmxM.15.0430	0.272738	LbrM.15.0450	0.629953	LmjF.15.0430	0.178065	0.378303
OG5_148570	signal peptide-containing protein, SET domain	ion metabolism and transport		0	LmxM.20.1430	0.522193	LmxM.20.1430	0.093985	LbrM.20.5670	0.741769	LmjF.20.1430	0.475301	0.377943
OG5_145959	hypothetical protein, conserved			0	LmxM.08.1218	0.135217	LmxM.08.1218	0.0167354	LbrM.21.2100	0.526039	LmjF.08.1218	0.298944	0.37574
OG5_183860	hypothetical protein, conserved			0	LmxM.29.1975	0.504123	LmxM.29.1975	0.120907	LbrM.30.1910	0.725608	LmjF.30.1975	0.433372	0.372807
OG5_129939	Endonuclease/Exonuclease/phosphatase family, putative			0	LmxM.33.2220	0.438516	LmxM.33.2220	0.25091	LbrM.20.1720	0.717826	LmjF.34.2220	0.345994	0.372686
OG5_127870	cytochrome b5-like Heme/Steroid binding domain containing protein, putative	electron transport chain		0	LmxM.26.1430	0.0146738	LmxM.26.1430	0.0557846	LbrM.26.1450	0.428469	LmjF.26.1430	0.100181	0.371589
OG5_146123	CCR4-NOT transcription complex subunit 10, putative	mRNA processing		0	LmxM.36.6100	0.24812	LmxM.36.6100	0.204705	LbrM.35.6410	0.60613	LmjF.36.6100	0.251574	0.37133
OG5_146121	l6202.3-like protein			0	LmxM.36.6000	0.19852	LmxM.36.6000	0.0294688	LbrM.35.6310	0.505327	LmjF.36.6000	0.180198	0.369265
OG5_151784	hypothetical protein, conserved			9	LmxM.29.3700	0.538079	LmxM.29.3700	0.47999	LbrM.30.3740	0.91943	LmjF.30.3700	0.632455	0.369255
OG5_183154	hypothetical protein			0	LmxM.04.0720	0.10114	LmxM.04.0720	0.221683	LbrM.04.0920	0.515144	LmjF.04.0720	0.115758	0.368951
OG5_142671	ubiquitin conjugation factor E4 B, putative	ubiquitin		0	LmxM.29.1010	0.234902	LmxM.29.1010	0.429542	LbrM.30.1130	0.708488	LmjF.30.1010	0.355809	0.368404
OG5_130998	Bardet-Biedl syndrome 9 protein			0	LmxM.31.1240	0.390735	LmxM.31.1240	0.32828	LbrM.32.1390	0.702023	LmjF.32.1240	0.287101	0.366651
OG5_131776	DNA excision/repair protein SNF2, putative	DNA replication/repair		0	LmxM.01.0240	0.180815	LmxM.01.0240	0.204341	LbrM.01.0280	0.535855	LmjF.01.0240	0.12344	0.366323
OG5_128914	WD domain, G-beta repeat, putative			0	LmxM.10.0780	0.438394	LmxM.10.0780	0.415353	LbrM.10.0880	0.820184	LmjF.10.0780	0.508162	0.366215
OG5_151896	signal peptide-containing protein			0	LmxM.36.6700	0.360781	LmxM.36.6700	0.278802	LbrM.35.7060	0.726446	LmjF.36.6700	0.447242	0.364171
OG5_148524	hypothetical protein, conserved			0	LmxM.33.1150	0.526316	LmxM.33.1150	0.377516	LbrM.20.1180	0.749551	LmjF.34.1150	0.253494	0.363776
OG5_127120	diacylglycerol acyltransferase, putative	lipid metabolism		2	LmxM.25.1630	0.3683	LmxM.25.1630	0.270313	LbrM.25.2380	0.742009	LmjF.25.1630	0.496746	0.363556
OG5_148061	hypothetical protein, conserved			0	LmxM.21.1030	0.0448702	LmxM.21.1030	0.158016	LbrM.21.1260	0.484497	LmjF.21.1030	0.162701	0.362634
OG5_127565	translation initiation factor 2 subunit, putative	protein translation		0	LmxM.36.4930	0.499394	LmxM.36.4930	0.39316	LbrM.35.5180	0.7626	LmjF.36.4930	0.312813	0.360811
OG5_145186	predicted RanGDP binding protein	nuclear transport		0	LmxM.36.1410	0.235629	LmxM.36.1410	0.17172	LbrM.35.1550	0.619298	LmjF.36.1410	0.368399	0.360716
OG5_146413	Spt4/RpoE2 zinc finger, putative	transcription elongation		0	LmxM.34.2390	0.59544	LmxM.34.2390	0.449551	LbrM.34.2340	0.896325	LmjF.35.2390	0.562573	0.36047
OG5_126691	aconitase, putative	TCA cycle		0	LmxM.18.0510	0.372423	LmxM.18.0510	0.616056	LbrM.18.0570	0.908775	LmjF.18.0510	0.65646	0.360462
OG5_128465	Phenazine biosynthesis-like protein, putative	phenazine biosynthesis		0	LmxM.17.0480	0.154014	LmxM.17.0480	0.457313	LbrM.17.0460	0.708608	LmjF.17.0480	0.439347	0.358383
OG5_144443	cholinephosphate cytidylyltransferase A, putative	phosphatidylcholine regulation		6	LmxM.18.1330	0.162624	LmxM.18.1330	0.502425	LbrM.18.1140	0.756136	LmjF.18.1330	0.529073	0.358095
OG5_148756	Tetratricopeptide-like helical domain superfamily	Protein-protein interactions		0	LmxM.27.0010	0.530924	LmxM.27.0010	0.130124	LbrM.27.0020	0.732551	LmjF.27.0010	0.464099	0.357502
OG5_128197	Staphylococcal nuclease homologue/Tudor domain containing protein, putative			0	LmxM.31.0950	0.215498	LmxM.31.0950	0.420325	LbrM.32.1040	0.705615	LmjF.32.0950	0.411501	0.356507
OG5_128630	ARP2/3 complex subunit, putative	cytoskeleton		0	LmxM.02.0600	0.333738	LmxM.02.0600	0.264856	LbrM.02.0580	0.679397	LmjF.02.0600	0.371066	0.356177
OG5_148121	signal peptide-containing protein			0	LmxM.01.0660	0.139219	LmxM.01.0660	0.163352	LbrM.01.0640	0.549623	LmjF.01.0660	0.278353	0.355982
OG5_127075	mitochondrial import inner membrane translocase subunit TIM50, putative	membrane transport		0	LmxM.25.2030	0.440941	LmxM.25.2030	0.489086	LbrM.25.1590	0.832515	LmjF.25.2030	0.50048	0.35568
OG5_127689	General negative regulator of transcription subunit 5			0	LmxM.25.1840	0.402619	LmxM.25.1840	0.321489	LbrM.25.1400	0.706692	LmjF.25.1840	0.329244	0.355575
OG5_139387	conserved hypothetical protein, putative			0	LmxM.29.0930	0.236963	LmxM.29.0930	0.323066	LbrM.30.1050	0.669939	LmjF.30.0930	0.383762	0.355342
OG5_145886	PUF nine target 1	RNA binding		0	LmxM.11.0720	0.353747	LmxM.11.0720	0.622847	LbrM.11.0510	0.829881	LmjF.11.0720	0.448522	0.354842
OG5_145744	Nucleoporin NUP92	nuclear transport		0	LmxM.26.2660	0.250546	LmxM.26.2660	0.126849	LbrM.26.2590	0.55513	LmjF.26.2660	0.225541	0.354151
OG5_183499	hypothetical protein, conserved			0	LmxM.33.0920	0.141281	LmxM.33.0920	0.0462042	LbrM.20.0920	0.47037	LmjF.34.0920	0.162275	0.353783
OG5_136842	Transcription factor TFIIIB component B, SANT/Myb domain	DNA binding		0	LmxM.36.6530	0.355809	LmxM.36.6530	0.22423	LbrM.35.6890	0.615108	LmjF.36.6530	0.204204	0.353694
OG5_133254	xylulokinase, putative	metabolism		0	LmxM.36.0260	0.279772	LmxM.36.0260	0.134853	LbrM.35.0340	0.594876	LmjF.36.0260	0.309186	0.353606
OG5_151777	ubiquitin-like domain			0	LmxM.29.2650	0.561969	LmxM.29.2650	0.344288	LbrM.30.2620	0.86436	LmjF.30.2650	0.628401	0.352807
OG5_130968	methylmalonyl-coenzyme a mutase, putative	metabolism		0	LmxM.27.0300	0.422265	LmxM.27.0300	0.550327	LbrM.27.0310	0.827128	LmjF.27.0300	0.45151	0.352427
OG5_151876	Protein of unknown function (DUF2870), putative			0	LmxM.36.3490	0.6756	LmxM.36.3490	0.395343	LbrM.35.3720	0.900874	LmjF.36.3490	0.577403	0.351425
OG5_154473	protein kinase, putative			0	LmxM.08_29.2490	0.458525	LmxM.08_29.2490	0.187	LbrM.29.2460	0.727523	LmjF.29.2490	0.48565	0.350465
OG5_149026	hypothetical protein, conserved			4	LmxM.34.4490	0.23854	LmxM.34.4490	0.104414	LbrM.34.4470	0.510116	LmjF.35.4490	0.138269	0.349708
OG5_145857	hypothetical protein, conserved			0	LmxM.06.1040	0.284259	LmxM.06.1040	0.20798	LbrM.06.1020	0.654974	LmjF.06.1040	0.4354	0.345762
OG5_160871	C-type lectin-like domain, signal peptide domain	carbohydrate binding		2	LmxM.04.0430	0.033592	LmxM.04.0430	0.02195	LbrM.04.0470	0.405842	LmjF.04.0430	0.125147	0.345613
OG5_183122	L domain-like superfamily	stress response (oxidative stress)		0	LmxM.02.0640	0.0973805	LmxM.02.0640	0.101019	LbrM.02.0620	0.466539	LmjF.02.0640	0.164408	0.345603
OG5_144793	regulator of chromatin condensation, putative	chromatin structure		0	LmxM.11.0420	0.207495	LmxM.11.0420	0.0852535	LbrM.11.0100	0.489644	LmjF.11.0420	0.139763	0.345474
OG5_183487	ATPase family associated with various cellular activities (AAA), putative			1	LmxM.33.0340	0.496362	LmxM.33.0340	0.419476	LbrM.20.0310	0.792649	LmjF.34.0340	0.425904	0.345402
OG5_151779	chaperonin HSP60/CNP60, putative	stress response		0	LmxM.29.2820	0.56391	LmxM.29.2820	0.49806	LbrM.30.2790	0.904825	LmjF.30.2820	0.618159	0.344782
OG5_184046	hypothetical protein			2	LmxM.32.2205	0.406985	LmxM.32.2205	0.388673	LbrM.33.2490	0.759488	LmjF.33.2205	0.449589	0.344405
OG5_151673	RNA-binding domain	RNA binding		0	LmxM.25.1930	0.295537	LmxM.25.1930	0.129517	LbrM.25.1490	0.595834	LmjF.25.1930	0.329564	0.344294
OG5_131786	Zeta toxin, putative	inhibition of cell wall synthesis		0	LmxM.09.0650	0.294688	LmxM.09.0650	0.298205	LbrM.09.0730	0.674129	LmjF.09.0650	0.397098	0.344132
OG5_128255	U6 snRNA-associated Sm-like protein LSm4p	RNA splicing		0	LmxM.31.0715	0.587558	LmxM.31.0715	0.564274	LbrM.32.0800	0.875494	LmjF.32.0715	0.446815	0.342612
OG5_129459	peroxisomal enoyl-coa hydratase, putative	lipid metabolism/transport		0	LmxM.18.0580	0.469682	LmxM.18.0580	0.560272	LbrM.18.0640	0.893571	LmjF.18.0580	0.62648	0.341426
OG5_126704	glycerol-3-phosphate dehydrogenase [NAD+], glycosomal	carbohydrate/lipid metabolism		0	LmxM.10.0510	0.292505	LmxM.10.0510	0.550691	LbrM.10.0640	0.787262	LmjF.10.0510	0.496959	0.340543
OG5_140517	GRIP domain containing protein, putative	protein targeting		0	LmxM.11.0070	0.320762	LmxM.11.0070	0.285836	LbrM.19.0250	0.664193	LmjF.11.0070	0.369572	0.338803
OG5_173476	major vault protein-like protein	drug resistance		0	LmxM.21.0200	0.279408	LmxM.21.0200	0.373636	LbrM.21.0260	0.72884	LmjF.21.0200	0.517977	0.3385
OG5_147653	Leucine-rich repeat domain			0	LmxM.07.0300	0.0739753	LmxM.07.0300	0.254669	LbrM.07.0310	0.519694	LmjF.07.0300	0.216686	0.337917
OG5_138924	kinetoplast-associated protein, putative			0	LmxM.36.5845	0.694033	LmxM.36.5845	0.509702	LbrM.35.6130	0.941698	LmjF.36.5845	0.608556	0.3376
OG5_204189	hypothetical protein, unknown function			0	LmxM.10.0980	0.343318	LmxM.10.0980	0.524375	LbrM.10.1071	0.773614	LmjF.10.0980	0.441588	0.337187
OG5_183191	Haemolysin-III related, putative	membrane protein		6	LmxM.06.0750	0.0814941	LmxM.06.0750	0.103808	LbrM.06.0740	0.456124	LmjF.06.0750	0.174331	0.336246
OG5_154571	hypothetical protein, conserved			0	LmxM.21.1270	0.221441	LmxM.21.1270	0.152559	LbrM.21.1470	0.577876	LmjF.21.1270	0.352075	0.335851
OG5_183843	hypothetical protein, unknown function			2	LmxM.29.0390	0.274315	LmxM.29.0390	0.11545	LbrM.30.0430	0.502095	LmjF.30.0390	0.114584	0.333979
OG5_148590	ENTH/VHS domain	endocytic adaptor		0	LmxM.21.0580	0.286927	LmxM.21.0580	0.144191	LbrM.21.0640	0.574165	LmjF.21.0580	0.290195	0.333727
OG5_128827	Calcineurin-like phosphoesterase domain, lpxH type	DNA replication/repair		0	LmxM.36.2670	0.557361	LmxM.36.2670	0.271041	LbrM.35.2880	0.784628	LmjF.36.2670	0.524379	0.333702
OG5_127508	vacuolar protein sorting-associated protein 4	cellular trafficking		0	LmxM.08_29.2500	0.280621	LmxM.08_29.2500	0.279772	LbrM.29.2470	0.645995	LmjF.29.2500	0.379174	0.332806
OG5_145917	Leucine-rich repeat domain			0	LmxM.16.0720	0.276134	LmxM.16.0720	0.0630609	LbrM.16.0710	0.561475	LmjF.16.0720	0.349941	0.331763
OG5_147071	hypothetical protein, conserved			0	LmxM.22.0170	0.35787	LmxM.22.0170	0.202037	LbrM.22.0170	0.574524	LmjF.22.0170	0.171343	0.330774
OG5_166752	Tropomyosin domain	cell motility		0	LmxM.29.1270	0.272253	LmxM.29.1270	0.264613	LbrM.30.1400	0.58458	LmjF.30.1270	0.226288	0.330196
OG5_148335	Mitogen-activated protein kinase 10, putative	signal transduction		0	LmxM.10.0200	0.367936	LmxM.10.0200	0.462527	LbrM.10.0200	0.794804	LmjF.10.0200	0.564387	0.329854
OG5_183129	hypothetical protein, conserved			5	LmxM.03.0550	0.190032	LmxM.03.0550	0.0898618	LbrM.03.0460	0.485694	LmjF.03.0550	0.187987	0.329734
OG5_183364	hypothetical protein, conserved			0	LmxM.33.1510	0.256003	LmxM.33.1510	0.210405	LbrM.14.1200	0.541961	LmjF.34.1510	0.17145	0.329342
OG5_126990	kinetoplastid kinetochore protein 10, putative	chromatin structure		0	LmxM.09.0410	0.134489	LmxM.09.0410	0.318094	LbrM.09.0420	0.55489	LmjF.09.0400	0.224261	0.329276
OG5_184006	hypothetical protein, conserved			0	LmxM.31.3690	0.256124	LmxM.31.3690	0.235751	LbrM.32.3930	0.567102	LmjF.32.3690	0.222768	0.328888
OG5_148385	Quinoprotein alcohol dehydrogenase-like superfamily	metabolism		0	LmxM.13.1550	0.0816153	LmxM.13.1550	0.246301	LbrM.13.1410	0.529391	LmjF.13.1550	0.278673	0.327194
OG5_179209	Concanavalin A-like lectin/glucanase domain superfamily, SPRY domain			0	LmxM.30.1370	0.351079	LmxM.30.1370	0.664807	LbrM.31.1600	0.894289	LmjF.31.1370	0.685586	0.327132
OG5_146925	cyclin 9, putative	cell cycle		0	LmxM.31.0760	0.619694	LmxM.31.0760	0.31203	LbrM.32.0850	0.855262	LmjF.32.0760	0.654006	0.326685
OG5_137923	cell cycle sequence binding phosphoprotein (RBP45), putative	mRNA processing		0	LmxM.11.0140	0.663231	LmxM.11.0140	0.413413	LbrM.19.0180	0.902191	LmjF.11.0140	0.652086	0.325948
OG5_148344	hypothetical protein, conserved			0	LmxM.10.0940	0.106961	LmxM.10.0940	0.239631	LbrM.10.1040	0.555489	LmjF.10.0940	0.343753	0.325374
OG5_126842	glucosamine-fructose-6-phosphate aminotransferase, putative	hexosamine pathway regulation		0	LmxM.06.0950	0.377031	LmxM.06.0950	0.103202	LbrM.06.0930	0.609841	LmjF.06.0950	0.3732	0.325363
OG5_148401	mRNA capping enzyme, beta chain, putative	RNA modification		0	LmxM.14.0430	0.501213	LmxM.14.0430	0.356051	LbrM.14.0440	0.794924	LmjF.14.0430	0.552865	0.324881
OG5_155315	P-loop containing nucleoside triphosphate hydrolases, AAA domain, signal peptide domain	small molecule binding		0	LmxM.29.1220	0.065365	LmxM.29.1220	0.0574824	LbrM.30.1340	0.412187	LmjF.30.1220	0.139443	0.324757
OG5_148734	Thioredoxin-like superfamily			0	LmxM.26.1360	0.301843	LmxM.26.1360	0.12212	LbrM.26.1380	0.537412	LmjF.26.1360	0.217753	0.323506
OG5_145933	hypothetical protein, conserved			0	LmxM.33.1350	0.170992	LmxM.33.1350	0.0818579	LbrM.20.1380	0.463546	LmjF.34.1350	0.167502	0.323429
OG5_174649	membrane-bound acid phosphatase, putative	membrane recycling		1	LmxM.28.2650	0.0481446	LmxM.28.2650	0.219743	LbrM.28.2860	0.45744	LmjF.28.2650	0.136562	0.322624
OG5_183677	hypothetical protein, conserved			0	LmxM.25.1070	0.215862	LmxM.25.1070	0.409896	LbrM.25.0960	0.685742	LmjF.25.1070	0.466233	0.321745
OG5_147382	hypothetical protein, conserved			0	LmxM.36.5100	0.0988358	LmxM.36.5100	0.245089	LbrM.35.5350	0.54244	LmjF.36.5100	0.319535	0.321287
OG5_183968	signal peptide-containing protein			1	LmxM.31.1700	0.20519	LmxM.31.1700	0.0846471	LbrM.32.1870	0.479349	LmjF.32.1700	0.188414	0.319932
OG5_127637	Rab-GTPase-TBC domain containing protein, putative			0	LmxM.22.0520	0.28814	LmxM.22.0520	0.348654	LbrM.22.0470	0.666587	LmjF.22.0520	0.403926	0.31968
OG5_151792	hypothetical protein, conserved			0	LmxM.31.0500	0.675722	LmxM.31.0500	0.597987	LbrM.32.0590	0.905423	LmjF.32.0500	0.485437	0.319041
OG5_145822	DEAD/DEAH box helicase, putative	RNA metabolism		0	LmxM.10.0140	0.458404	LmxM.10.0140	0.515159	LbrM.10.0140	0.823177	LmjF.10.0140	0.538888	0.319027
OG5_152710	RNA capping enzyme, cytoplasmic	RNA modification		0	LmxM.31.1360	0.243876	LmxM.31.1360	0.20519	LbrM.32.1520	0.51251	LmjF.32.1360	0.133042	0.318474
OG5_153282	Ankyrin repeats (3 copies)/DHHC palmitoyltransferase, putative	signaling/protein modification		4	LmxM.03.0480	0.0870725	LmxM.03.0480	0.181785	LbrM.28.1460	0.490482	LmjF.03.0480	0.249973	0.317539
OG5_154556	Domain of unknown function (DUF1935), putative			0	LmxM.33.0190	0.242663	LmxM.33.0190	0.152923	LbrM.20.0200	0.494553	LmjF.34.0190	0.137523	0.31685
OG5_173507	casein kinase 1 isoform 2, putative	signal transduction		0	LmxM.29.3470	0.33398	LmxM.29.3470	0.221441	LbrM.30.3520	0.644798	LmjF.30.3470	0.430278	0.316232
OG5_128537	BRO1-like domain/ALIX V-shaped domain binding to HIV, putative	protein targeting		0	LmxM.27.1640	0.201674	LmxM.27.1640	0.309847	LbrM.27.1770	0.576559	LmjF.27.1640	0.270778	0.315793
OG5_149105	EF hand domain	Calcium binding		0	LmxM.36.4850	0.358598	LmxM.36.4850	0.28341	LbrM.35.5100	0.64839	LmjF.36.4850	0.35773	0.315144
OG5_183297	hypothetical protein, unknown function			0	LmxM.11.0640	0.162139	LmxM.11.0640	0.294082	LbrM.11.0420	0.560038	LmjF.11.0640	0.279953	0.314647
OG5_182956	hypothetical protein, conserved			0	LmxM.29.0500	0.311302	LmxM.29.0500	0.154014	LbrM.30.0580	0.550581	LmjF.30.0500	0.247306	0.31304
OG5_148438	hypothetical protein, conserved			0	LmxM.16.0970	0.441305	LmxM.16.0970	0.478414	LbrM.16.0980	0.688375	LmjF.16.0970	0.208364	0.312348
OG5_128336	aldose 1-epimerase-like protein	hexose metabolism, glycolysis		0	LmxM.33.3380	0.569731	LmxM.33.3380	0.551419	LbrM.20.2970	0.875374	LmjF.34.3380	0.568655	0.312106
OG5_183318	hypothetical protein, unknown function			0	LmxM.12.0550	0.384793	LmxM.12.0550	0.125152	LbrM.12.0510	0.614151	LmjF.12.0550	0.396565	0.311981
OG5_173490	hypothetical protein, conserved			0	LmxM.25.0840	0.19658	LmxM.25.0840	0.21089	LbrM.25.0720	0.486173	LmjF.25.0840	0.115438	0.31187
OG5_133785	cyclophilin 12, putative	immunosuppression, virulence factor	17991468	0	LmxM.01.0220	0.435726	LmxM.01.0220	0.349503	LbrM.01.0250	0.707889	LmjF.01.0220	0.403393	0.311682
OG5_152260	hypothetical protein, conserved			0	LmxM.08_29.0270	0.636551	LmxM.08_29.0270	0.630973	LbrM.29.0530	0.857895	LmjF.29.0270	0.372559	0.311201
OG5_157941	hypothetical protein, conserved			0	LmxM.24.2120	0.312515	LmxM.24.2120	0.230657	LbrM.24.2200	0.5932	LmjF.24.2120	0.303851	0.310859
OG5_129158	Alpha-keto-acid decarboxylase, putative	energy		0	LmxM.33.3250	0.422872	LmxM.33.3250	0.459859	LbrM.20.2830	0.7966	LmjF.34.3250	0.57655	0.310173
OG5_183990	hypothetical protein, conserved			0	LmxM.31.2830	0.203129	LmxM.31.2830	0.189668	LbrM.32.3070	0.539806	LmjF.32.2830	0.29777	0.309617
OG5_127154	bifunctional aminoacyl-tRNA synthetase, putative	nucleotide binding		0	LmxM.18.1220	0.372787	LmxM.18.1210	0.56585	LbrM.18.1310	0.817311	LmjF.18.1220	0.587005	0.308764
OG5_183958	hypothetical protein, conserved			1	LmxM.31.1040	0.152316	LmxM.31.1040	0.163958	LbrM.32.1140	0.489285	LmjF.32.1040	0.225435	0.308716
OG5_127256	small GTP binding protein rab6-like protein	golgi regulation		0	LmxM.02.0260	0.507398	LmxM.02.0260	0.38455	LbrM.02.0290	0.805699	LmjF.02.0260	0.601728	0.307807
OG5_183949	hypothetical protein, unknown function			0	LmxM.31.0160	0.327431	LmxM.31.0160	0.203614	LbrM.32.0220	0.539088	LmjF.32.0160	0.163448	0.30759
OG5_183441	P-loop containing nucleoside triphosphate hydrolase	nucleotide binding		1	LmxM.18.0240	0.361024	LmxM.18.0240	0.220834	LbrM.18.0260	0.595235	LmjF.18.0240	0.284114	0.306578
OG5_183675	hypothetical protein, conserved			0	LmxM.25.1000	0.295052	LmxM.25.1000	0.124545	LbrM.25.0880	0.559919	LmjF.25.1000	0.350795	0.303121
OG5_157945	hypothetical protein, conserved			1	LmxM.25.2250	0.631215	LmxM.25.2250	0.575431	LbrM.25.1840	0.849036	LmjF.25.2250	0.432839	0.302541
OG5_148898	hypothetical protein, conserved			0	LmxM.31.0360	0.478778	LmxM.31.0360	0.562697	LbrM.32.0430	0.818149	LmjF.32.0360	0.506561	0.302137
OG5_146019	hypothetical protein, conserved			1	LmxM.28.2840	0.369512	LmxM.28.2840	0.337133	LbrM.28.3050	0.681671	LmjF.28.2840	0.433159	0.301736
OG5_148045	Trk system potassium uptake protein	ion transport		5	LmxM.34.0080	0.570458	LmxM.34.0080	0.377395	LbrM.34.0120	0.807614	LmjF.35.0080	0.575803	0.299729
OG5_183417	signal peptide-containing protein			0	LmxM.17.0130	0.0623333	LmxM.17.0130	0.223745	LbrM.17.0170	0.450976	LmjF.17.0130	0.173477	0.297791
OG5_148525	Enriched in surface-labeled proteome protein 11, putative			1	LmxM.33.1175	0.140796	LmxM.33.1175	0.0254669	LbrM.20.1220	0.418413	LmjF.34.1175	0.196415	0.29752
OG5_148733	hypothetical protein, conserved			3	LmxM.26.1310	0.529105	LmxM.26.1310	0.437667	LbrM.26.1330	0.785227	LmjF.26.1310	0.498666	0.296747
OG5_145159	hypothetical protein, conserved			0	LmxM.10.0130	0.423478	LmxM.10.0130	0.4618	LbrM.10.0130	0.70753	LmjF.10.0130	0.350368	0.295648
OG5_143353	TPR repeat, putative	Protein-protein interactions		0	LmxM.24.0400	0.2748	LmxM.24.0400	0.283289	LbrM.24.0400	0.568658	LmjF.24.0400	0.261176	0.29557
OG5_137834	2OG-Fe(II) oxygenase superfamily, putative			0	LmxM.06.1060	0.225564	LmxM.06.1060	0.286806	LbrM.06.1040	0.570334	LmjF.06.1060	0.31292	0.295237
OG5_129394	TPR repeat/Tetratricopeptide repeat, putative	Protein-protein interactions		0	LmxM.04.0550	0.115086	LmxM.04.0550	0.191123	LbrM.04.0600	0.450497	LmjF.04.0550	0.163342	0.29398
OG5_153898	tRNA pseudouridine synthase D (TruD), putative	protein translation		0	LmxM.31.3380	0.1756	LmxM.31.3380	0.249212	LbrM.32.3680	0.523524	LmjF.32.3380	0.266403	0.293119
OG5_184168	signal peptide-containing protein			11	LmxM.36.4680	0.287655	LmxM.36.4680	0.510429	LbrM.35.4940	0.729319	LmjF.36.4680	0.511256	0.292872
OG5_183662	hypothetical protein, conserved			1	LmxM.25.0460	0.594713	LmxM.25.0460	0.598957	LbrM.25.0410	0.917275	LmjF.25.0460	0.680679	0.292492
OG5_127613	phosphomannomutase-like protein	glycolysis, pentose phosphate pathway		0	LmxM.33.3780	0.578947	LmxM.33.3780	0.537594	LbrM.20.3380	0.872022	LmjF.34.3780	0.622533	0.292331
OG5_131415	CS domain/TPR repeat/Tetratricopeptide repeat, putative	Protein-protein interactions		0	LmxM.31.2850	0.397041	LmxM.31.2850	0.265947	LbrM.32.3090	0.648749	LmjF.32.2850	0.406487	0.292257
OG5_129113	C-4 sterol methyl oxidase, putative	cholesterol biosynthesis		2	LmxM.36.2540	0.548266	LmxM.36.2540	0.711254	LbrM.35.2750	0.951514	LmjF.36.2540	0.719834	0.29173
OG5_183502	hypothetical protein, conserved			0	LmxM.33.1130	0.0904681	LmxM.33.1130	0.0747029	LbrM.20.1160	0.405483	LmjF.34.1130	0.176464	0.291605
OG5_127158	palmitoyl acyltransferase 10, putative	protein modification		4	LmxM.25.2280	0.497453	LmxM.25.2280	0.399345	LbrM.25.1870	0.720101	LmjF.25.2280	0.39091	0.290864
OG5_181016	hypothetical protein, conserved			0	LmxM.25.0850	0.230415	LmxM.25.0850	0.207252	LbrM.25.0730	0.545193	LmjF.25.0850	0.327537	0.290126
OG5_132094	leucine-rich repeat protein, putative	possible virulence factor	18164495	0	LmxM.10.0180	0.254548	LmxM.10.0180	0.0446277	LbrM.10.0180	0.459356	LmjF.10.0180	0.210605	0.289429
OG5_142444	WD40-repeat-containing domain superfamily			0	LmxM.02.0620	0.457676	LmxM.02.0620	0.334708	LbrM.02.0600	0.717227	LmjF.02.0620	0.494612	0.288229
OG5_183121	gamma-glutamyl phosphate reductase-like protein	proline biosynthesis		0	LmxM.02.0630	0.220834	LmxM.02.0630	0.121635	LbrM.02.0610	0.494433	LmjF.02.0630	0.279526	0.287101
OG5_130500	Microtubule-binding protein MIP-T3, putative	cellular trafficking		0	LmxM.21.1566	0.498666	LmxM.21.1566	0.39219	LbrM.21.1760	0.766551	LmjF.21.1566	0.551478	0.285773
OG5_127044	UDP-galactose transporter, putative	carbohydrate transport		5	LmxM.22.1010	0.354596	LmxM.22.1010	0.192336	LbrM.22.0910	0.57644	LmjF.22.1010	0.325509	0.285626
OG5_134181	phosphatidylinositol-4-phosphate 5-kinase-like, putative			0	LmxM.34.0560	0.314698	LmxM.34.0560	0.298448	LbrM.34.0560	0.586137	LmjF.35.0560	0.291476	0.284596
OG5_145841	hypothetical protein, conserved			0	LmxM.01.0130	0.4943	LmxM.01.0130	0.439243	LbrM.01.0160	0.699629	LmjF.01.0130	0.3142	0.283714
OG5_148896	hypothetical protein, conserved			0	LmxM.31.0340	0.226655	LmxM.31.0340	0.249697	LbrM.32.0410	0.543038	LmjF.32.0340	0.301931	0.283611
OG5_183262	Zinc finger, C3HC4 type (RING finger), putative			1	LmxM.09.1210	0.471016	LmxM.09.1210	0.466772	LbrM.09.1260	0.75841	LmjF.09.1210	0.486824	0.28354
OG5_145814	ubiquitin-associated domain			4	LmxM.24.1580	0.601019	LmxM.24.1580	0.488843	LbrM.24.1640	0.856459	LmjF.24.1580	0.630428	0.283029
OG5_148539	Leucine-rich repeat domain	possible virulence factor	18164495	0	LmxM.33.3480	0.324278	LmxM.33.3480	0.184332	LbrM.20.3060	0.548067	LmjF.34.3480	0.294143	0.280482
OG5_183189	Chromosome transmission fidelity protein 8	chromatin structure		0	LmxM.06.0685	0.380912	LmxM.06.0685	0.314334	LbrM.06.0690	0.627439	LmjF.06.0685	0.348661	0.27947
OG5_142221	MORN repeat, putative			8	LmxM.16.0100	0.574582	LmxM.16.0100	0.472593	LbrM.16.0110	0.826769	LmjF.16.0100	0.596501	0.278877
OG5_157917	hypothetical protein, conserved			3	LmxM.10.1180	0.553602	LmxM.10.1180	0.459253	LbrM.10.1290	0.797199	LmjF.10.1180	0.543583	0.278386
OG5_183757	hypothetical protein, unknown function			0	LmxM.28.0230	0.554572	LmxM.28.0230	0.597623	LbrM.28.0240	0.84317	LmjF.28.0230	0.543049	0.278089
OG5_131342	Flagellum attachment zone protein 9	flagella		0	LmxM.31.0140	0.251031	LmxM.31.0140	0.267039	LbrM.32.0200	0.570693	LmjF.32.0140	0.361144	0.277622
OG5_154690	Guanine nucleotide exchange factor in Golgi transport N-terminal/Sec7 domain containing protein, putative			0	LmxM.31.2750	0.293961	LmxM.31.2750	0.335193	LbrM.32.2990	0.603017	LmjF.32.2750	0.356023	0.274625
OG5_147518	hypothetical protein, conserved			0	LmxM.18.1140	0.0813728	LmxM.18.1140	0.075188	LbrM.18.1240	0.377709	LmjF.18.1140	0.156513	0.273351
OG5_146024	ENTH/VHS, Zinc finger, RanBP2-type domain	endocytic adaptor, nuclear import		0	LmxM.29.0220	0.4065	LmxM.29.0220	0.314213	LbrM.30.0230	0.636298	LmjF.30.0220	0.373946	0.271412
OG5_148601	PB1 domain containing protein, putative	protein binding		0	LmxM.21.1350	0.11642	LmxM.21.1350	0.166626	LbrM.21.1590	0.411469	LmjF.21.1350	0.138376	0.270995
OG5_148943	hypothetical protein, conserved			0	LmxM.32.1390	0.499151	LmxM.32.1390	0.44082	LbrM.33.1660	0.764516	LmjF.33.1390	0.541662	0.270638
OG5_176574	CRAL/TRIO domain containing protein, putative	cytoskeleton		0	LmxM.31.1270	0.052389	LmxM.31.1270	0.161654	LbrM.32.1430	0.407638	LmjF.32.1270	0.204737	0.268045
OG5_151652	Betv1-like superfamily	allergen-like response, possible virulence factor	8702605	0	LmxM.24.1480	0.178875	LmxM.24.1480	0.119088	LbrM.24.1370	0.436969	LmjF.24.1480	0.209538	0.267802
OG5_146484	Metal-dependent hydrolase, Adenosine/AMP deaminase domain	deaminase		0	LmxM.10.0840	0.354839	LmxM.10.0840	0.39886	LbrM.10.0940	0.640848	LmjF.10.0840	0.365838	0.267669
OG5_183783	Putative GTPase activating protein for Arf, putative	golgi regulation		0	LmxM.28.1770	0.536745	LmxM.28.1770	0.542566	LbrM.28.1940	0.753023	LmjF.28.1770	0.377254	0.267501
OG5_183902	hypothetical protein, unknown function			0	LmxM.30.1390	0.474169	LmxM.30.1390	0.508853	LbrM.31.1620	0.790734	LmjF.31.1390	0.587965	0.267071
OG5_142669	calcium/potassium channel (CAKC), putative	ion transport		7	LmxM.01.0810	0.0682755	LmxM.01.0810	0.152195	LbrM.01.0770	0.398779	LmjF.01.0810	0.174971	0.266965
OG5_173489	hypothetical protein, conserved			0	LmxM.24.1870	0.0726413	LmxM.24.1870	0.118967	LbrM.24.1940	0.391117	LmjF.24.1870	0.181692	0.266684
OG5_148825	differentiation inhibitory kinase, putative			0	LmxM.28.1670	0.136309	LmxM.28.1670	0.245452	LbrM.28.1850	0.467018	LmjF.28.1670	0.21946	0.266611
OG5_154539	hypothetical protein, conserved			0	LmxM.13.0750	0.629396	LmxM.13.0750	0.535775	LbrM.13.0570	0.852748	LmjF.13.0750	0.596927	0.265381
OG5_148000	BSD domain containing protein, putative			0	LmxM.01.0070	0.300024	LmxM.01.0070	0.280015	LbrM.01.0100	0.526757	LmjF.01.0070	0.205911	0.264774
OG5_184011	hypothetical protein, unknown function			6	LmxM.32.0210	0.0428086	LmxM.32.0210	0.111691	LbrM.33.0220	0.348019	LmjF.33.0210	0.0978342	0.263908
OG5_148361	hypothetical protein, conserved			1	LmxM.12.0090	0.306209	LmxM.12.0090	0.316881	LbrM.12.0120	0.552376	LmjF.12.0090	0.243252	0.263596
OG5_127364	Nuclear pore complex protein 158	nuclear transport		0	LmxM.27.0380	0.157046	LmxM.27.0380	0.216105	LbrM.27.0470	0.451814	LmjF.27.0380	0.191508	0.263594
OG5_148893	MEKK-related kinase 1, putative	signal transduction		0	LmxM.31.0120	0.192578	LmxM.31.0120	0.239025	LbrM.32.0180	0.49156	LmjF.32.0120	0.252641	0.263479
OG5_146109	RNI-like superfamily	cell adhesion		0	LmxM.36.3870	0.126122	LmxM.36.3870	0.0315304	LbrM.35.4100	0.36035	LmjF.36.3870	0.135069	0.262776
OG5_148496	Phosphoenolpyruvate carboxykinase, N-terminal (signal peptide)	energy		0	LmxM.11.0260	0.519767	LmxM.11.0260	0.50958	LbrM.19.0060	0.746798	LmjF.11.0260	0.431985	0.259687
OG5_127195	protein-l-isoaspartate o-methyltransferase, putative	protein modification		0	LmxM.36.6550	0.564516	LmxM.36.6550	0.652923	LbrM.35.6910	0.893332	LmjF.36.6550	0.685053	0.259168
OG5_147717	Flagellum attachment zone protein 6	flagella		0	LmxM.21.1240	0.411351	LmxM.21.1240	0.445549	LbrM.21.1440	0.702622	LmjF.21.1240	0.474235	0.25891
OG5_148068	Endonuclease/Exonuclease/phosphatase family, putative			1	LmxM.34.0710	0.369998	LmxM.34.0710	0.455736	LbrM.34.0700	0.689692	LmjF.35.0710	0.468153	0.258397
OG5_183731	hypothetical protein, conserved			0	LmxM.34.1100	0.13837	LmxM.34.1100	0.0283774	LbrM.27.0400	0.355441	LmjF.35.1100	0.130054	0.256507
OG5_133803	WD domain, G-beta repeat, putative			0	LmxM.21.0060	0.602716	LmxM.21.0060	0.604414	LbrM.21.0100	0.845086	LmjF.21.0060	0.562253	0.255291
OG5_129337	peroxin 14, putative	peroxisome targeting		0	LmxM.21.1840	0.302086	LmxM.21.1840	0.187727	LbrM.33.0900	0.510595	LmjF.21.1840	0.276966	0.255002
OG5_128972	MORN repeat-containing protein 1			0	LmxM.29.3310	0.632549	LmxM.29.3310	0.579675	LbrM.30.3350	0.882557	LmjF.30.3310	0.674491	0.253652
OG5_183737	WD domain, G-beta repeat, putative			0	LmxM.27.0860	0.102231	LmxM.27.0860	0.0584526	LbrM.27.0930	0.343948	LmjF.27.0860	0.110957	0.253401
OG5_151553	leucine-rich repeat (1), RNI-like domain	possible virulence factor, cell adhesion	18164495	0	LmxM.33.2485	0.560878	LmxM.33.2485	0.510793	LbrM.20.2020	0.794685	LmjF.34.2485	0.553291	0.25303
OG5_183722	hypothetical protein, conserved			0	LmxM.26.1840	0.0483871	LmxM.26.1840	0.130002	LbrM.26.1770	0.361427	LmjF.26.1840	0.152032	0.251286
OG5_134931	DNAj-like protein			0	LmxM.33.2430	0.183362	LmxM.33.2430	0.19658	LbrM.20.1930	0.44906	LmjF.34.2430	0.216046	0.250398
OG5_128140	fumarate hydratase, putative	TCA cycle		0	LmxM.24.0320	0.596895	LmxM.24.0320	0.608052	LbrM.29.1930	0.871902	LmjF.24.0320	0.663822	0.248979
OG5_184186	hypothetical protein, conserved			0	LmxM.36.6140	0.203493	LmxM.36.6140	0.101625	LbrM.35.6450	0.403687	LmjF.36.6140	0.164622	0.247107
OG5_148768	Exocyst complex component EXOC3/Sec6	exocytosis		0	LmxM.27.1010	0.400679	LmxM.27.1010	0.351686	LbrM.27.1090	0.637496	LmjF.27.1010	0.421957	0.246055
OG5_131728	Domain of unknown function (DUF4470)/Domain of unknown function (DUF4471), putative			0	LmxM.27.0590	0.32634	LmxM.27.0590	0.315911	LbrM.27.0700	0.578116	LmjF.27.0590	0.35933	0.244255
OG5_172573	Protein kinase domain containing protein, putative			1	LmxM.22.1150	0.0747029	LmxM.22.1150	0.0204948	LbrM.22.1050	0.308272	LmjF.22.1150	0.0986877	0.243644
OG5_166758	signal peptide-containing protein			0	LmxM.30.2560	0.453068	LmxM.30.2560	0.532501	LbrM.31.2900	0.743326	LmjF.31.2560	0.515737	0.242891
OG5_152517	MIZ/SP-RING zinc finger, putative	transcription factor		0	LmxM.31.3070	0.30342	LmxM.31.3070	0.237327	LbrM.32.3370	0.507123	LmjF.32.3070	0.261069	0.239851
OG5_148672	DNA polymerase theta	DNA replication/repair		0	LmxM.24.0890	0.146617	LmxM.24.0890	0.162503	LbrM.24.0900	0.404525	LmjF.24.0890	0.188307	0.238717
OG5_148657	signal peptide-containing protein			1	LmxM.24.0060	0.65741	LmxM.24.0060	0.65268	LbrM.24.0060	0.903388	LmjF.24.0060	0.684946	0.238376
OG5_150769	STE/STE11 serine/threonine-protein kinase, putative	signal transduction		0	LmxM.27.1370	0.14601	LmxM.27.1370	0.202765	LbrM.27.1510	0.411948	LmjF.27.1370	0.175824	0.237081
OG5_183112	hypothetical protein, conserved			0	LmxM.02.0080	0.251395	LmxM.02.0080	0.263522	LbrM.02.0100	0.49575	LmjF.02.0080	0.263203	0.236377
OG5_128553	acyltransferase, putative	lipoprotein metabolism		5	LmxM.08_29.2410	0.584405	LmxM.08_29.2410	0.582585	LbrM.29.2380	0.82198	LmjF.29.2410	0.59202	0.235644
OG5_177019	histone h1-like protein	chromatin structure		0	LmxM.09.0880	0.5496	LmxM.09.0880	0.502789	LbrM.09.0620	0.758171	LmjF.09.0880	0.51627	0.235284
