# Supplementary material for: Host and parasite responses in human diffuse cutaneous leishmaniasis caused by L. amazonensis
Source: PLoS Negl Trop Dis. 2019 Mar 7;13(3):e0007152. doi: 10.1371/journal.pntd.0007152 (PMC6405045; doi:10.1371/journal.pntd.0007152)
Supplement: S8 Table — Description and ranking of parasite genes expressed at a high level in all experiments. (XLSX) [file pntd.0007152.s012.xlsx]

## Sheet: Sheet1
Pan-Leishmania markers
ortholog group	Conserved Domains/Description	Probable function	Source (PubMed ID)	Transmembrane regions	# of orthologs (Lmx)	# of orthologs (Lbr)	# of orthologs (Lmj)	lmx.ID	lmx.pctl	lmxvitro.ID	lmxvitro.pctl	lbr.ID	lbr.pctl	lmj.ID	lmj.pctl	Average percentile	Present in T. brucei	Present in H. sapiens
OG5_127005	60S ribosomal protein L30			0	1	1	1	LmxM.34.0240	0.999757	LmxM.34.0240	0.99903	LbrM.34.0280	0.996169	LmjF.35.0240	0.99968	0.998659	Y	Y
OG5_126573	histone H4			0	6	13	7	LmxM.15.0010	0.999151	LmxM.15.0010	0.999515	LbrM.02.0020	0.99581	LmjF.06.0010	0.998933	0.998352	Y	Y
OG5_127205	ribosomal protein S29, putative			0	2	2	2	LmxM.28.2205	0.999636	LmxM.28.2205	0.999879	LbrM.28.2401	0.993775	LmjF.28.2205	0.999146	0.998109	Y	Y
OG5_127261	40S ribosomal protein S12, putative			0	1	1	1	LmxM.13.0570	0.997817	LmxM.13.0570	0.999151	LbrM.13.0390	0.992578	LmjF.13.0570	0.999787	0.997333	Y	Y
OG5_126965	60S ribosomal protein L32			0	2	2	2	LmxM.34.2050	0.998302	LmxM.34.2050	0.998545	LbrM.34.1960	0.994613	LmjF.35.2050	0.997333	0.997198	Y	Y
OG5_127199	ribosomal protein L29, putative			0	2	2	2	LmxM.36.3400	0.998181	LmxM.36.3400	0.998909	LbrM.35.3620	0.993296	LmjF.36.3400	0.997439	0.996956	Y	Y
OG5_127376	60S ribosomal protein L39, putative			0	2	2	2	LmxM.08_29.2370	0.999515	LmxM.16.1170	0.992966	LbrM.16.1210	0.99569	LmjF.16.1170	0.999467	0.996909	Y	Y
OG5_127448	ribosomal protein L38, putative			0	2	2	2	LmxM.26.2220	0.997453	LmxM.03.0250	0.995998	LbrM.03.0260	0.992937	LmjF.03.0250	0.99936	0.996437	Y	Y
OG5_127262	ribosomal protein L27, putative			0	2	2	2	LmxM.31.2690	0.997696	LmxM.31.2690	0.998423	LbrM.32.2930	0.992099	LmjF.32.2690	0.996266	0.996121	Y	Y
OG5_127166	60S ribosomal protein L37a			0	2	2	2	LmxM.36.1925	0.997575	LmxM.36.1925	0.997575	LbrM.35.2130	0.991261	LmjF.36.1925	0.997653	0.996016	Y	Y
OG5_127033	ribosomal protein L15, putative			0	2	2	2	LmxM.34.1910	0.996604	LmxM.34.1910	0.998787	LbrM.30.3680	0.990423	LmjF.35.1910	0.99808	0.995973	Y	Y
OG5_126988	60S ribosomal protein L44, putative			0	2	2	2	LmxM.13.1670	0.996119	LmxM.13.1670	0.996604	LbrM.33.3510	0.99138	LmjF.13.1670	0.999253	0.995839	Y	Y
OG5_126605	alpha tubulin	cytoskeleton		0	4	2	12	LmxM.13.0290partial	0.990177	LmxM.13.0290partial	0.997817	LbrM.13.0200	0.996528	LmjF.13.0300	0.998826	0.995837	Y	Y
OG5_126993	60S ribosomal protein L9, putative			0	2	2	2	LmxM.21.1050	0.997938	LmxM.21.1050	0.998181	LbrM.30.3380	0.989824	LmjF.30.3340	0.996479	0.995606	Y	Y
OG5_126572	histone H2B			0	5	5	6	LmxM.09.1340	0.997211	LmxM.09.1340	0.993936	LbrM.09.1400	0.999162	LmjF.19.0030	0.990078	0.995097	Y	Y
OG5_127089	40S ribosomal protein S13, putative			0	2	2	2	LmxM.32.3150	0.994179	LmxM.32.3150	0.996726	LbrM.19.0710	0.991141	LmjF.33.3150	0.996799	0.994711	Y	Y
OG5_127130	60S ribosomal protein L18a, putative			0	2	2	2	LmxM.34.0600	0.996847	LmxM.34.0600	0.996362	LbrM.32.0970	0.987669	LmjF.35.0600	0.997866	0.994686	Y	Y
OG5_126896	40S ribosomal protein S24e			0	2	1	2	LmxM.36.2860	0.996362	LmxM.36.2870	0.992117	LbrM.35.3090	0.996289	LmjF.36.2870	0.993385	0.994538	Y	Y
OG5_137675	Signal-peptide containing protein			1	1	2	1	LmxM.30.0900	0.99903	LmxM.30.0900	0.999757	LbrM.31.1050	0.983838	LmjF.31.0900	0.994666	0.994323	Y	N
OG5_135220	kinetoplastid membrane protein-11	cytoskeleton, known virulence factor	7630374, 20512252, 22415264	0	1	3	2	LmxM.34.2221	0.998787	LmxM.34.2221	0.988479	LbrM.34.2160	0.993056	LmjF.35.2220	0.996373	0.994174	Y	N
OG5_126678	60S ribosomal protein L23, putative			0	2	2	2	LmxM.34.3790	0.991875	LmxM.34.3800	0.995149	LbrM.34.3780	0.991021	LmjF.35.3800	0.997973	0.994005	Y	Y
OG5_127016	60S ribosomal protein L27A/L29, putative			0	2	2	2	LmxM.34.3780	0.995877	LmxM.34.3780	0.997938	LbrM.34.3760	0.985155	LmjF.35.3780	0.996906	0.993969	Y	Y
OG5_127269	40S ribosomal protein S30, putative			0	2	3	3	LmxM.29.0670	0.998666	LmxM.29.0670	0.997696	LbrM.30.0760	0.98731	LmjF.30.0690	0.991892	0.993891	Y	Y
OG5_127022	60S ribosomal protein L12, putative			0	2	2	2	LmxM.24.2210	0.991268	LmxM.24.2210	0.996483	LbrM.24.2290	0.989944	LmjF.24.2210	0.99776	0.993864	Y	Y
OG5_126931	60S ribosomal protein L26, putative			0	2	2	2	LmxM.24.2050	0.998423	LmxM.24.2050	0.997332	LbrM.24.2130	0.988148	LmjF.35.1670	0.991358	0.993815	Y	Y
OG5_126998	ribosomal protein S25			0	2	2	2	LmxM.33.0440	0.99333	LmxM.33.0440	0.994907	LbrM.20.0410	0.989345	LmjF.25.1190	0.997013	0.993649	Y	Y
OG5_126986	ribosomal protein S11 homolog			0	2	2	2	LmxM.21.1550	0.997089	LmxM.21.1550	0.991875	LbrM.20.5810	0.989465	LmjF.20.1650	0.995946	0.993594	Y	Y
OG5_126907	60S ribosomal subunit protein L31, putative			0	2	2	2	LmxM.34.3290	0.996968	LmxM.34.3280	0.991632	LbrM.34.3190	0.988507	LmjF.35.3290	0.997226	0.993583	Y	Y
OG5_127008	40S ribosomal protein S27-1, putative			0	1	2	1	LmxM.36.3750	0.998545	LmxM.36.3750	0.99806	LbrM.18.0670	0.982761	LmjF.36.3750	0.994559	0.993481	Y	Y
OG5_127156	60S ribosomal protein L22, putative			0	2	2	2	LmxM.36.3270	0.995149	LmxM.36.4420	0.992602	LbrM.35.3500	0.994732	LmjF.36.3270	0.990398	0.993221	Y	Y
OG5_126900	60S ribosomal protein L17, putative			0	2	2	2	LmxM.31.0430	0.995756	LmxM.31.0430	0.996241	LbrM.32.0500	0.992458	LmjF.24.0040	0.986984	0.992859	Y	Y
OG5_127176	60S ribosomal protein L35, putative			0	2	2	2	LmxM.26.2330	0.996726	LmxM.26.2330	0.997089	LbrM.26.2260	0.985993	LmjF.26.2330	0.991465	0.992818	Y	Y
OG5_183896	Cytochrome b5-like heme/steroid binding domain superfamily	electron transport chain		0	1	1	1	LmxM.30.1170	0.995513	LmxM.30.1170	0.984356	LbrM.31.1380	0.9915	LmjF.31.1170	0.999573	0.992736	N	N
OG5_127072	ribosomal protein l35a, putative			0	2	2	2	LmxM.33.2470	0.995028	LmxM.33.2470	0.99042	LbrM.10.0070	0.991739	LmjF.34.2470	0.993065	0.992563	Y	Y
OG5_127080	40S ribosomal protein S19-like protein			0	2	2	2	LmxM.33.2780	0.994543	LmxM.33.2780	0.989449	LbrM.20.2340	0.990303	LmjF.29.2860	0.995839	0.992534	Y	Y
OG5_126659	60S ribosomal protein L23a, putative			0	2	2	2	LmxM.06.0580	0.996483	LmxM.06.0580	0.995028	LbrM.06.0580	0.986711	LmjF.06.0580	0.991785	0.992502	Y	Y
OG5_126766	60S ribosomal protein L21, putative			0	2	2	2	LmxM.16.0460	0.993694	LmxM.16.0460	0.995392	LbrM.16.0480	0.984796	LmjF.16.0460	0.995306	0.992297	Y	Y
OG5_127025	60S ribosomal protein L34, putative			0	2	2	2	LmxM.36.3740	0.9943	LmxM.18.1400	0.99333	LbrM.18.1430	0.987071	LmjF.36.3740	0.994345	0.992262	Y	Y
OG5_126570	histone H2A, putative			0	4	7	6	LmxM.08_29.1740	0.995998	LmxM.08_29.1740	0.989086	LbrM.21.1140	0.997725	LmjF.29.1740	0.98453	0.991835	Y	Y
OG5_126588	heat-shock protein hsp70, putative	stress response		0	4	4	4	LmxM.28.2770	0.977686	LmxM.28.2770	0.99236	LbrM.28.2990	0.998085	LmjF.28.2770	0.99872	0.991713	Y	Y
OG5_127221	ubiquitin/ribosomal protein S27a, putative			0	2	2	2	LmxM.14.1270	0.990783	LmxM.36.0600	0.993088	LbrM.35.0720	0.98719	LmjF.14.1270	0.995199	0.991565	Y	Y
OG5_127138	ribosomal protein S26, putative			0	2	2	2	LmxM.28.0540	0.991754	LmxM.28.0540	0.987873	LbrM.30.3230	0.993655	LmjF.30.3200	0.992532	0.991453	Y	Y
OG5_135104	ALBA-domain protein 1	RNA binding		0	1	1	1	LmxM.13.0450	0.986781	LmxM.13.0450	0.988601	LbrM.13.0270	0.994852	LmjF.13.0450	0.995412	0.991412	Y	N
OG5_126820	40S ribosomal protein S3, putative			0	2	2	2	LmxM.32.0920	0.990056	LmxM.32.0920	0.996968	LbrM.33.1110	0.982162	LmjF.15.0950	0.996159	0.991336	Y	Y
OG5_126964	40S ribosomal protein S6, putative			0	2	2	2	LmxM.21.1780	0.989571	LmxM.34.2010	0.990783	LbrM.34.1920	0.988268	LmjF.35.2010	0.995732	0.991089	Y	Y
OG5_126878	40S ribosomal protein S15A, putative			0	2	2	2	LmxM.08_29.1800	0.994422	LmxM.11.1190	0.984477	LbrM.11.0990	0.994134	LmjF.29.1800	0.990931	0.990991	Y	Y
OG5_126687	40S ribosomal protein S15, putative			0	2	1	2	LmxM.22.0420	0.99042	LmxM.22.0420	0.990298	LbrM.22.0400	0.992817	LmjF.22.0460	0.988798	0.990583	Y	Y
OG5_127333	transcription factor btf3, putative	transcription initiation		0	1	1	1	LmxM.36.3770	0.995392	LmxM.36.3770	0.990056	LbrM.35.4010	0.988028	LmjF.36.3770	0.988691	0.990542	Y	Y
OG5_127064	40S ribosomal protein S5			0	2	1	2	LmxM.11.0970	0.986539	LmxM.11.0960	0.991268	LbrM.11.0760	0.990063	LmjF.11.0970	0.993919	0.990447	Y	Y
OG5_127114	60S ribosomal protein L10a, putative			0	2	2	2	LmxM.36.3760	0.99527	LmxM.36.3760	0.994785	LbrM.35.4000	0.984197	LmjF.36.3760	0.98549	0.989936	Y	Y
OG5_126957	60S ribosomal protein L13a, putative			0	2	2	2	LmxM.15.0200	0.992845	LmxM.15.0200	0.996847	LbrM.15.0210	0.983	LmjF.15.0200	0.98613	0.989706	Y	Y
OG5_127368	ribosomal protein S7, putative			0	1	2	2	LmxM.01.0410	0.999272	LmxM.01.0410	0.999394	LbrM.01.0470	0.97474	LmjF.01.0410	0.985277	0.989671	Y	Y
OG5_127029	40S ribosomal protein S23, putative			0	2	2	2	LmxM.21.1060	0.988722	LmxM.21.1060	0.989935	LbrM.21.1300	0.984078	LmjF.21.1070	0.994025	0.98919	Y	Y
OG5_126918	60S ribosomal protein L37			0	2	1	2	LmxM.34.5100	0.983871	LmxM.32.1955	0.987752	LbrM.34.5040	0.984916	LmjF.35.5100	0.999893	0.989108	Y	Y
OG5_126688	60S ribosomal protein L11 (L5, L16)			0	2	2	2	LmxM.22.0030	0.98666	LmxM.22.0030	0.987267	LbrM.04.0520	0.985394	LmjF.22.0030	0.996693	0.989003	Y	Y
OG5_127516	receptor for activated C kinase 1	protein translation		0	3	1	2	LmxM.28.2740a	0.977322	LmxM.28.2740a	0.991026	LbrM.28.2950	0.995211	LmjF.28.2740	0.990185	0.988436	Y	Y
OG5_126722	40S ribosomal protein S2			0	2	2	2	LmxM.31.0450	0.989935	LmxM.31.0450	0.988964	LbrM.32.0520	0.980007	LmjF.19.0060	0.994239	0.988286	Y	Y
OG5_126845	60S acidic ribosomal protein P2			0	4	2	4	LmxM.15.1203	0.978414	LmxM.15.1203	0.993209	LbrM.30.3760	0.990183	LmjF.15.1203	0.989438	0.987811	Y	Y
OG5_126611	beta tubulin	cytoskeleton		0	5	4	18	LmxM.21.1860	0.988964	LmxM.21.1860	0.98666	LbrM.21.2150	0.997965	LmjF.21.1860	0.977595	0.987796	Y	Y
OG5_126703	ubiquitin-fusion protein	protein modification		0	3	5	3	LmxM.30.2030	0.990905	LmxM.30.2030	0.995877	LbrM.31.2290	0.97031	LmjF.31.2030	0.993705	0.987699	Y	Y
OG5_126593	tryparedoxin peroxidase	stress response (antioxidant defense)		0	3	3	8	LmxM.15.1040	0.984114	LmxM.15.1160	0.997453	LbrM.15.1080	0.989225	LmjF.15.1080	0.979942	0.987684	Y	Y
OG5_127236	60S ribosomal protein L18, putative			0	2	2	2	LmxM.36.4510	0.987873	LmxM.36.4510	0.989571	LbrM.13.0380	0.988866	LmjF.13.0560	0.983677	0.987497	Y	Y
OG5_126668	40S ribosomal protein S18, putative			0	2	2	2	LmxM.36.0940	0.992239	LmxM.36.0940	0.994543	LbrM.35.1050	0.97462	LmjF.36.0940	0.988478	0.98747	Y	Y
OG5_127134	60S ribosomal protein L36, putative			0	2	2	2	LmxM.21.0730	0.992481	LmxM.21.0730	0.989692	LbrM.21.0800	0.98324	LmjF.21.0730	0.984103	0.987379	Y	Y
OG5_126938	60S ribosomal protein L7a, putative			0	2	2	2	LmxM.07.0500	0.986054	LmxM.07.0500	0.99527	LbrM.07.0560	0.975099	LmjF.07.0510	0.991038	0.986865	Y	Y
OG5_127206	60S ribosomal protein L6, putative			0	2	2	2	LmxM.32.0720	0.989086	LmxM.32.0720	0.992481	LbrM.33.0760	0.984676	LmjF.33.0720	0.980689	0.986733	Y	Y
OG5_126953	60S ribosomal protein L7, putative			0	2	2	2	LmxM.26.0170	0.990541	LmxM.26.0170	0.98763	LbrM.26.0170	0.979648	LmjF.26.0180	0.988051	0.986468	Y	Y
OG5_127137	40S ribosomal protein S10, putative			0	2	2	2	LmxM.36.0990	0.989813	LmxM.36.0990	0.988722	LbrM.35.1100	0.975458	LmjF.36.0980	0.991572	0.986391	Y	Y
OG5_126930	40S ribosomal protein S16, putative			0	2	2	2	LmxM.26.0880	0.985326	LmxM.26.0880	0.989328	LbrM.26.0900	0.983359	LmjF.26.0890	0.987517	0.986383	Y	Y
OG5_127132	60S ribosomal protein L14, putative			0	2	2	2	LmxM.22.1520	0.988479	LmxM.22.1520	0.988115	LbrM.22.1420	0.97881	LmjF.22.1560	0.989865	0.986317	Y	Y
OG5_126631	elongation factor 1-alpha	protein translation		0	7	1	7	LmxM.17.0080	0.979141	LmxM.17.0082	0.982294	LbrM.17.0090	0.990782	LmjF.17.0081	0.992958	0.986294	Y	Y
OG5_126922	eukaryotic initiation factor 5a, putative	protein translation		0	2	4	2	LmxM.25.0720	0.989328	LmxM.25.0720	0.980718	LbrM.25.0580	0.979768	LmjF.25.0730	0.992852	0.985666	Y	Y
OG5_126951	60S ribosomal protein L10, putative			0	2	2	2	LmxM.04.0950	0.985205	LmxM.04.0950	0.984962	LbrM.04.0950	0.983718	LmjF.04.0750	0.988371	0.985564	Y	Y
OG5_127046	40S ribosomal protein S33, putative			0	2	2	2	LmxM.26.1640	0.984599	LmxM.26.1640	0.985205	LbrM.26.1650	0.981803	LmjF.26.1640	0.985384	0.984248	Y	Y
OG5_126867	40S ribosomal protein S17, putative			0	2	2	2	LmxM.28.2560	0.986175	LmxM.28.2560	0.981082	LbrM.28.2770	0.986472	LmjF.28.2560	0.983143	0.984218	Y	Y
OG5_126852	40S ribosomal protein S3A, putative			0	3	2	3	LmxM.34.0400a	0.981203	LmxM.34.0400a	0.982901	LbrM.34.0430	0.986232	LmjF.35.0420	0.986237	0.984143	Y	Y
OG5_126569	histone H3			0	7	4	7	LmxM.10.0970	0.98096	LmxM.10.0970	0.985569	LbrM.10.0970	0.997127	LmjF.10.0970	0.972047	0.983926	Y	Y
OG5_146237	RNA-binding protein 5, putative	RNA binding		0	1	1	1	LmxM.09.0060	0.991026	LmxM.09.0060	0.994664	LbrM.09.0080	0.9745	LmjF.09.0060	0.975355	0.983886	Y	N
OG5_126681	40S ribosomal protein S14			0	2	2	1	LmxM.29.3590	0.985084	LmxM.28.0960	0.985084	LbrM.30.3620	0.981683	LmjF.28.0960	0.983463	0.983828	Y	Y
OG5_127014	40S ribosomal protein SA, putative			0	2	1	2	LmxM.36.5010	0.983992	LmxM.36.5120	0.983871	LbrM.35.5370	0.987909	LmjF.36.5120	0.979516	0.983822	Y	Y
OG5_127995	60S ribosomal protein L28, putative			0	2	2	2	LmxM.11.1130partial	0.990298	LmxM.11.1130partial	0.98375	LbrM.11.0890	0.976416	LmjF.11.1110	0.983997	0.983615	Y	Y
OG5_127090	60S ribosomal protein L5, putative			0	3	2	3	LmxM.34.1880	0.983507	LmxM.34.1890	0.980597	LbrM.34.1800	0.979887	LmjF.35.1890	0.987091	0.98277	Y	Y
OG5_126760	ribosomal protein S20, putative			0	3	2	2	LmxM.28.1010	0.980112	LmxM.28.1011	0.983507	LbrM.28.1100	0.980247	LmjF.28.1010	0.986664	0.982632	Y	Y
OG5_143141	WW domain superfamily, Zinc finger CCCH-type superfamily	DNA binding		0	1	1	1	LmxM.27.0130	0.998909	LmxM.27.0130	0.998666	LbrM.27.0140	0.944571	LmjF.27.0130	0.98581	0.981989	Y	N
OG5_127039	40S ribosomal protein S8, putative			0	2	2	2	LmxM.24.2080	0.982416	LmxM.24.2080	0.981203	LbrM.24.2160	0.982521	LmjF.24.2080	0.980903	0.981761	Y	Y
OG5_127128	60S ribosomal protein L13, putative			0	2	2	2	LmxM.08_29.2461	0.986296	LmxM.08_29.2461	0.98096	LbrM.29.2440	0.975937	LmjF.29.2470	0.98293	0.981531	Y	Y
OG5_127051	60S acidic ribosomal protein P0, putative			0	3	2	2	LmxM.27.1390	0.976473	LmxM.27.1390	0.97708	LbrM.27.1520	0.984437	LmjF.27.1380	0.985063	0.980763	Y	Y
OG5_130213	Translation machinery associated TMA7	protein translation		0	1	1	1	LmxM.29.2760	0.98278	LmxM.29.2760	0.976716	LbrM.30.2720	0.990662	LmjF.30.2760	0.972794	0.980738	Y	Y
OG5_151506	hypothetical protein, conserved			0	1	1	1	LmxM.15.1520	0.974776	LmxM.15.1520	0.97999	LbrM.15.1520	0.993176	LmjF.15.1520	0.974928	0.980718	Y	N
OG5_146061	nuclear RNA binding domain	RNA binding		0	1	1	1	LmxM.31.0750	0.979384	LmxM.31.0750	0.980839	LbrM.32.0840	0.979289	LmjF.32.0750	0.979622	0.979784	Y	N
OG5_126890	40S ribosomal protein S4, putative			0	2	1	2	LmxM.13.1230	0.964468	LmxM.13.1230	0.975988	LbrM.13.1000	0.981923	LmjF.13.1230	0.991998	0.978594	Y	Y
OG5_127050	ribosomal protein L1a, putative			0	2	2	3	LmxM.08_29.1090	0.968712	LmxM.08_29.1070	0.999272	LbrM.29.1180	0.970071	LmjF.29.1090	0.976208	0.978566	Y	Y
OG5_126607	cysteine peptidase A (CPA)	virulence factor (possible)	15358255	1	10	4	9	LmxM.08.1030a	0.970652	LmxM.08.1040	0.986296	LbrM.19.1690	0.971388	LmjF.19.1420	0.984957	0.978323	Y	Y
OG5_127322	ribosomal protein S6, putative	RNA binding		0	1	1	1	LmxM.15.1470	0.986903	LmxM.15.1470	0.981446	LbrM.15.1470	0.97043	LmjF.15.1470	0.973114	0.977973	Y	Y
OG5_183239	amastin surface glycoprotein			4	1	1	1	LmxM.08.0640	0.971865	LmxM.08.0640	0.977686	LbrM.08.1010	0.977613	LmjF.08.0640	0.984423	0.977897	N	N
OG5_127484	40S ribosomal protein S21, putative			0	2	2	2	LmxM.11.0760	0.975261	LmxM.11.0770	0.981324	LbrM.11.0560	0.973782	LmjF.11.0760	0.979836	0.977551	Y	Y
OG5_127180	nascent polypeptide associated complex subunit- like protein, copy 2	RNA binding		0	2	1	2	LmxM.04.0760	0.968833	LmxM.04.0760	0.976473	LbrM.04.0750	0.986831	LmjF.04.0760	0.975675	0.976953	Y	Y
OG5_126940	60S ribosomal protein L19, putative			0	2	3	2	LmxM.06.0415	0.975867	LmxM.06.0415	0.984235	LbrM.06.0390	0.967916	LmjF.06.0415	0.979196	0.976803	Y	Y
OG5_151661	hypothetical predicted multi-pass transmembrane protein			4	1	1	1	LmxM.24.2230	0.976837	LmxM.24.2230	0.97805	LbrM.24.2310	0.977972	LmjF.24.2230	0.972581	0.97636	Y	N
OG5_126983	40S ribosomal protein S9, putative			0	2	2	2	LmxM.36.1250	0.977565	LmxM.07.0680	0.977322	LbrM.07.0750	0.969711	LmjF.07.0680	0.980583	0.976295	Y	Y
OG5_126874	ribosomal protein L3, putative			0	3	2	5	LmxM.31.3130	0.97235	LmxM.31.3130	0.976595	LbrM.20.2480	0.978092	LmjF.34.2870	0.976315	0.975838	Y	Y
OG5_128012	tryparedoxin 1, putative	stress response (antioxidant defense)		0	4	5	4	LmxM.08_29.1160	0.974169	LmxM.08_29.1160	0.973199	LbrM.29.1230	0.975817	LmjF.29.1160	0.980156	0.975835	Y	Y
OG5_151462	hypothetical protein, conserved			1	1	1	1	LmxM.09.0010	0.97805	LmxM.09.0010	0.977565	LbrM.09.0030	0.979528	LmjF.09.0010	0.9681	0.975811	Y	N
OG5_126792	cyclophilin a, putative	virulence factor (possible)	17991468	0	3	3	3	LmxM.25.0910	0.975382	LmxM.25.0910	0.976959	LbrM.25.0790	0.971747	LmjF.25.0910	0.978769	0.975714	Y	Y
OG5_126872	60S acidic ribosomal protein, putative			0	4	4	4	LmxM.15.0370	0.978171	LmxM.15.0370	0.979748	LbrM.03.0400	0.967317	LmjF.15.0380	0.977168	0.975601	Y	Y
OG5_126623	heat shock protein 83	stress response		0	4	4	18	LmxM.32.0312	0.959253	LmxM.32.0314	0.976352	LbrM.33.0340	0.977134	LmjF.33.0316	0.988264	0.975251	Y	Y
OG5_127273	ribosomal protein L24, putative			0	2	2	2	LmxM.36.1100	0.978899	LmxM.36.1100	0.978535	LbrM.35.1200	0.968514	LmjF.36.1100	0.974715	0.975166	Y	Y
OG5_130876	nucleolar RNA-binding protein, putative	RNA binding		0	1	1	1	LmxM.07.0990	0.97611	LmxM.07.0990	0.984114	LbrM.07.1040	0.97055	LmjF.07.0990	0.96906	0.974958	Y	N
OG5_151515	Signal-peptide containing protein			1	1	1	2	LmxM.17.0340	0.974412	LmxM.17.0340	0.974169	LbrM.17.0320	0.971507	LmjF.17.0340	0.978982	0.974768	Y	N
OG5_151702	hypothetical protein, conserved			1	1	1	1	LmxM.27.0110	0.980475	LmxM.27.0110	0.973927	LbrM.27.0120	0.973423	LmjF.27.0110	0.97098	0.974701	Y	N
OG5_126641	60S ribosomal protein L8, putative			0	3	3	3	LmxM.34.1430	0.972957	LmxM.34.1430	0.980475	LbrM.34.1350	0.968275	LmjF.32.3900	0.976635	0.974585	Y	Y
OG5_146050	cytochrome c oxidase VIII (COX VIII), putative	electron transport chain		1	1	1	1	LmxM.30.1570	0.977201	LmxM.30.1570	0.973078	LbrM.31.1780	0.968035	LmjF.31.1570	0.976955	0.973817	Y	N
OG5_183749	hypothetical protein, unknown function			1	1	1	1	LmxM.27.2150	0.985933	LmxM.27.2150	0.971744	LbrM.27.2330	0.972824	LmjF.27.2150	0.963619	0.97353	Y	N
OG5_127481	Co-chaperone protein P23	stress response		0	2	2	2	LmxM.34.4470	0.972835	LmxM.34.4470	0.970652	LbrM.34.4450	0.973303	LmjF.35.4470	0.974395	0.972796	Y	Y
OG5_126734	S-adenosylmethionine synthetase	methylation		0	1	1	2	LmxM.29.3500	0.984235	LmxM.29.3500	0.973805	LbrM.30.3550	0.968155	LmjF.30.3500	0.963192	0.972347	Y	Y
OG5_136685	inhibitor of cysteine peptidase	protein modification (known virulence factor)	19433541	0	1	1	1	LmxM.24.1770	0.973442	LmxM.24.1770	0.960708	LbrM.24.1840	0.975338	LmjF.24.1770	0.978449	0.971984	Y	N
OG5_148855	hypothetical protein, conserved			0	1	1	1	LmxM.29.0770	0.972472	LmxM.29.0770	0.970046	LbrM.30.0890	0.975218	LmjF.30.0770	0.969487	0.971806	Y	N
OG5_154526	hypothetical protein, conserved			1	1	1	1	LmxM.03.0960	0.978535	LmxM.03.0960	0.974533	LbrM.03.0870	0.959895	LmjF.03.0960	0.973754	0.971679	Y	N
OG5_133631	inosine-guanosine transporter	nucleoside transport		10	1	1	1	LmxM.36.1940	0.96944	LmxM.36.1940	0.973684	LbrM.35.2150	0.968873	LmjF.36.1940	0.973861	0.971465	Y	N
OG5_145846	hypothetical protein, conserved			1	1	1	1	LmxM.04.0630	0.969318	LmxM.04.0630	0.968955	LbrM.04.0650	0.974261	LmjF.04.0630	0.971087	0.970905	Y	N
OG5_148654	cytochrome c oxidase subunit V, putative	electron transport chain		0	1	1	1	LmxM.26.1710	0.974897	LmxM.26.1710	0.969561	LbrM.23.1970	0.973183	LmjF.26.1710	0.965646	0.970822	Y	N
OG5_129106	Uncharacterised protein family SERF			0	1	1	1	LmxM.01.0300	0.975503	LmxM.01.0300	0.967863	LbrM.01.0330	0.964564	LmjF.01.0300	0.975141	0.970768	Y	Y
OG5_126708	nucleoside diphosphate kinase b	nucleoside biosynthesis		0	2	2	1	LmxM.31.2950	0.980597	LmxM.31.2950	0.970531	LbrM.32.3210	0.950676	LmjF.32.2950	0.980796	0.97065	Y	Y
OG5_151519	hypothetical protein, conserved			1	1	1	1	LmxM.17.1280	0.976716	LmxM.17.1280	0.969197	LbrM.17.1440	0.971866	LmjF.17.1280	0.962979	0.97019	Y	N
OG5_127800	CPC cysteine peptidase, Clan CA, family C1, Cathepsin B-like	virulence factor (known)	15358255	1	1	1	1	LmxM.08_29.0820	0.963983	LmxM.08_29.0820	0.958768	LbrM.29.0850	0.986352	LmjF.29.0820	0.967673	0.969194	Y	Y
OG5_127498	dynein light chain, flagellar outer arm, putative	transport		0	1	1	1	LmxM.31.0230	0.962527	LmxM.31.0230	0.959859	LbrM.32.0300	0.982042	LmjF.32.0230	0.969167	0.968399	Y	Y
OG5_157974	surface protein amastin, putative			4	2	1	2	LmxM.29.0850	0.95513	LmxM.29.0850	0.966529	LbrM.30.0980	0.996768	LmjF.30.0860	0.953057	0.967871	N	N
OG5_126769	10 kDa heat shock protein, putative	stress response		0	2	2	2	LmxM.26.0640	0.9618	LmxM.26.0640	0.957434	LbrM.26.0650	0.981204	LmjF.26.0640	0.97034	0.967695	Y	Y
OG5_148032	cytochrome c oxidase subunit VI, putative	electron transport chain		0	1	1	1	LmxM.21.1710	0.969804	LmxM.21.1710	0.967136	LbrM.21.2020	0.968634	LmjF.21.1710	0.964686	0.967565	Y	N
OG5_149149	cytochrome oxidase subunit IX, putative	electron transport chain		1	1	1	1	LmxM.36.6995	0.968227	LmxM.36.6995	0.967378	LbrM.35.7390	0.966958	LmjF.36.6995	0.965966	0.967132	Y	N
OG5_148631	hypothetical protein, conserved			0	1	1	1	LmxM.22.1640	0.970167	LmxM.22.1640	0.967014	LbrM.22.1550	0.968395	LmjF.22.1640	0.962659	0.967059	Y	N
OG5_126843	protein disulfide isomerase 2	protein folding		0	1	1	1	LmxM.36.6940	0.968591	LmxM.36.6940	0.96847	LbrM.35.7320	0.97019	LmjF.36.6940	0.960525	0.966944	Y	Y
OG5_148393	Thioredoxin-like superfamily	protein folding		0	1	1	1	LmxM.14.0190	0.973805	LmxM.14.0190	0.967621	LbrM.14.0190	0.957021	LmjF.14.0190	0.968953	0.96685	Y	N
OG5_126864	glutaredoxin-like protein	DNA binding		0	1	1	1	LmxM.27.0810	0.975625	LmxM.27.0810	0.963983	LbrM.27.0881	0.963247	LmjF.27.0810	0.961485	0.966085	Y	Y
OG5_151578	hypothetical protein, conserved			0	1	1	1	LmxM.33.4010	0.97138	LmxM.33.4010	0.965317	LbrM.20.3640	0.961571	LmjF.34.4010	0.964792	0.965765	Y	N
OG5_154561	hypothetical protein, conserved			0	1	1	1	LmxM.33.0580	0.971501	LmxM.33.0580	0.954402	LbrM.20.0510	0.966359	LmjF.34.0580	0.96874	0.965251	Y	N
OG5_128115	universal minicircle sequence binding protein, putative	DNA binding		0	1	1	1	LmxM.36.1640	0.965195	LmxM.36.1640	0.97235	LbrM.35.1830	0.971148	LmjF.36.1640	0.95103	0.964931	Y	Y
OG5_126818	ATPase subunit 9, putative	proton transport		2	3	3	4	LmxM.21.0740	0.972593	LmxM.21.0740	0.969925	LbrM.21.0820	0.972106	LmjF.21.0740	0.941854	0.964119	Y	Y
OG5_138263	small myristoylated protein-3, putative	virulence factor (known)	29301342	0	2	2	1	LmxM.14.0851	0.958647	LmxM.14.0851	0.964831	LbrM.14.0830	0.962409	LmjF.14.0850	0.969807	0.963923	Y	N
OG5_128457	ubiquinol-cytochrome-c reductase-like protein	electron transport chain		0	1	1	1	LmxM.30.2580	0.967621	LmxM.30.2580	0.960344	LbrM.31.2920	0.96205	LmjF.31.2580	0.965326	0.963835	Y	Y
OG5_148307	hypothetical protein, conserved			0	1	1	1	LmxM.08.1100	0.957191	LmxM.08.1100	0.967742	LbrM.08.0870	0.953789	LmjF.08.1100	0.970447	0.962292	Y	N
OG5_127331	small GTP-binding protein, putative	GTP interaction		0	1	1	1	LmxM.05.0030	0.957555	LmxM.05.0030	0.966408	LbrM.05.0030	0.951993	LmjF.05.0030	0.972901	0.962214	Y	Y
OG5_151655	hypothetical protein, conserved			1	1	1	1	LmxM.24.1330	0.97332	LmxM.24.1330	0.972229	LbrM.24.1550	0.956662	LmjF.24.1330	0.946549	0.96219	Y	N
OG5_128064	sm-f snRNP core complex protein, putative	protein transport		0	1	1	1	LmxM.34.4460	0.974291	LmxM.34.4460	0.963134	LbrM.34.4440	0.941578	LmjF.35.4460	0.965753	0.961189	Y	Y
OG5_126923	elongation factor 2	protein translation		0	1	2	2	LmxM.36.0180	0.9504	LmxM.36.0180	0.97138	LbrM.35.0270	0.954507	LmjF.36.0190	0.967353	0.96091	Y	Y
OG5_127952	nuclear protein family a (nop10p), putative	RNA binding		0	1	1	1	LmxM.36.0340	0.972714	LmxM.36.0340	0.962163	LbrM.35.0430	0.963007	LmjF.36.0340	0.945268	0.960788	Y	Y
OG5_126696	ADP-ribosylation factor, putative	GTP interaction		0	1	1	1	LmxM.30.2790	0.950764	LmxM.30.2790	0.96277	LbrM.31.3150	0.960972	LmjF.31.2790	0.968633	0.960785	Y	Y
OG5_148059	histone H3 variant V	DNA binding		0	1	1	1	LmxM.19.0630	0.964346	LmxM.19.0630	0.95707	LbrM.19.0950	0.959176	LmjF.19.0630	0.961165	0.960439	Y	N
OG5_127452	cyclophilin	virulence factor (possible)	17991468	0	1	1	1	LmxM.06.0120	0.96568	LmxM.06.0120	0.956464	LbrM.06.0100	0.955345	LmjF.06.0120	0.963832	0.96033	Y	Y
OG5_149049	hypothetical protein, conserved			0	1	1	1	LmxM.36.0480	0.960344	LmxM.36.0480	0.967499	LbrM.35.0570	0.959416	LmjF.36.0480	0.952843	0.960026	Y	N
OG5_154587	hypothetical protein, conserved			0	1	1	2	LmxM.25.0590	0.965923	LmxM.25.0590	0.965923	LbrM.25.2160	0.964923	LmjF.25.0590	0.942281	0.959762	Y	N
OG5_127390	translation elongation factor 1-beta, putative	protein translation		0	3	2	3	LmxM.36.1430	0.970774	LmxM.36.1430	0.971986	LbrM.35.1570	0.953669	LmjF.36.1430	0.942388	0.959704	Y	Y
OG5_151813	hypothetical protein, conserved			1	1	1	1	LmxM.34.0140	0.966529	LmxM.34.0140	0.954523	LbrM.34.0180	0.963366	LmjF.35.0140	0.950069	0.958622	Y	N
OG5_148968	Cytochrome b-c1 complex subunit 7 superfamily	electron transport chain		0	1	1	1	LmxM.34.0100	0.960102	LmxM.34.0100	0.956585	LbrM.34.0140	0.955824	LmjF.35.0100	0.961805	0.958579	Y	N
OG5_148872	hypothetical protein, conserved			1	1	1	1	LmxM.29.2845	0.975988	LmxM.29.2845	0.9561	LbrM.30.2820	0.95355	LmjF.30.2845	0.947615	0.958313	Y	N
OG5_151854	ATP synthase, F1 complex, epsilon subunit superfamily, mitochondrial	proton transport		0	1	1	2	LmxM.36.0620	0.969925	LmxM.36.0620	0.959253	LbrM.35.0740	0.959535	LmjF.36.0620	0.943135	0.957962	Y	N
OG5_154738	phosphoprotein lepp12	PKC interaction (possible virulence factor)	19851504	0	1	1	1	LmxM.36.5720	0.970289	LmxM.36.5720	0.964104	LbrM.35.6000	0.946367	LmjF.36.5720	0.950923	0.95792	Y	N
OG5_151630	hypothetical protein, conserved			0	1	1	1	LmxM.23.0370	0.955736	LmxM.23.0370	0.951128	LbrM.23.0410	0.960134	LmjF.23.0370	0.964046	0.957761	Y	N
OG5_154707	hypothetical protein, conserved			1	1	1	1	LmxM.31.3610	0.961072	LmxM.31.3610	0.95137	LbrM.32.3860	0.959775	LmjF.32.3610	0.958071	0.957572	Y	N
OG5_136477	endoribonuclease L-PSP (pb5), putative	RNA binding		0	1	1	1	LmxM.23.0200	0.96471	LmxM.23.0200	0.968106	LbrM.23.0220	0.924099	LmjF.23.0200	0.972367	0.957321	N	N
OG5_127691	DNA-directed RNA polymerase I subunit RPB10, putative	transcription/translation machinery		0	2	2	2	LmxM.25.1315	0.971138	LmxM.25.1315	0.946883	LbrM.13.0920	0.944212	LmjF.25.1315	0.964899	0.956783	Y	Y
OG5_142220	ribonucleoprotein p18, mitochondrial precursor, putative			0	2	2	1	LmxM.15.0275	0.949309	LmxM.15.0275	0.965438	LbrM.15.0310	0.945648	LmjF.15.0280	0.966286	0.95667	Y	N
OG5_151860	hypothetical protein, conserved			1	1	1	1	LmxM.36.1770	0.941669	LmxM.36.1770	0.959374	LbrM.35.1960	0.965761	LmjF.36.1770	0.956791	0.955899	Y	N
OG5_183898	Cytochrome b5-like heme/steroid binding domain superfamily	electron transport chain		1	1	1	1	LmxM.30.1190	0.945064	LmxM.30.1190	0.954766	LbrM.31.1400	0.967557	LmjF.31.1190	0.953697	0.955271	N	N
OG5_127714	Ran-binding protein 1, putative	GTP interaction		0	1	1	1	LmxM.13.1480	0.955857	LmxM.13.1480	0.94179	LbrM.13.1240	0.957141	LmjF.13.1480	0.962019	0.954202	Y	Y
OG5_127028	Acyl carrier protein, mitochondrial, putative	oxidative phosphorylation		0	1	1	1	LmxM.27.0290	0.967863	LmxM.27.0290	0.960102	LbrM.27.0300	0.952592	LmjF.27.0290	0.935986	0.954136	Y	Y
OG5_151809	hypothetical protein, conserved			1	1	1	1	LmxM.32.2060	0.935726	LmxM.32.2060	0.958525	LbrM.33.2340	0.965641	LmjF.33.2060	0.955084	0.953744	Y	N
OG5_148521	hypothetical protein, conserved			1	1	2	1	LmxM.33.0910	0.958404	LmxM.33.0910	0.961315	LbrM.20.0880	0.946127	LmjF.34.0910	0.948042	0.953472	Y	N
OG5_151676	hypothetical protein, conserved			1	1	1	1	LmxM.25.2090	0.960587	LmxM.25.2090	0.954281	LbrM.25.1650	0.949479	LmjF.25.2090	0.949002	0.953337	Y	N
OG5_136492	protein disulfide isomerase	protein folding		1	1	1	1	LmxM.06.1050	0.971259	LmxM.06.1050	0.950279	LbrM.06.1030	0.949599	LmjF.06.1050	0.940787	0.952981	Y	N
OG5_127143	fructose-1,6-bisphosphate aldolase	pentose phosphate pathway, glycolysis		0	1	1	1	LmxM.36.1260	0.920446	LmxM.36.1260	0.964225	LbrM.35.1390	0.958578	LmjF.36.1260	0.968527	0.952944	Y	Y
OG5_184007	kinetoplast-associated protein p18-2, putative	DNA binding		0	1	1	1	LmxM.31.3770	0.974048	LmxM.31.3770	0.955008	LbrM.32.4010	0.941817	LmjF.32.3770	0.9394	0.952569	N	N
OG5_148258	Potassium channel family	ion transport		0	1	1	1	LmxM.05.0450	0.93609	LmxM.05.0450	0.957313	LbrM.05.0460	0.948521	LmjF.05.0450	0.968313	0.952559	Y	N
OG5_129520	Coiled-coil domain-containing protein 86, Cgr1-like	RNA binding		0	1	1	1	LmxM.34.4640	0.963376	LmxM.34.4640	0.942275	LbrM.34.4620	0.93631	LmjF.35.4640	0.962445	0.951102	Y	Y
OG5_140920	cytochrome oxidase subunit VII	electron transport chain		1	1	1	1	LmxM.25.1130	0.940456	LmxM.25.1130	0.952462	LbrM.25.1110	0.955585	LmjF.25.1130	0.953483	0.950497	Y	N
OG5_154643	hypothetical protein, conserved			0	1	1	1	LmxM.31.0165	0.973078	LmxM.31.0165	0.933544	LbrM.32.0230	0.933437	LmjF.32.0165	0.961592	0.950413	Y	N
OG5_166721	AH/BAR domain superfamily	PKC interaction (possible virulence factor)	19851504	0	1	1	1	LmxM.21.0040	0.959859	LmxM.21.0040	0.957676	LbrM.21.0070	0.925775	LmjF.21.0040	0.955724	0.949759	N	N
OG5_127987	protein transport protein Sec61 gamma subunit, putative	protein transport		1	1	1	1	LmxM.25.1015	0.956221	LmxM.25.1015	0.960829	LbrM.25.0900	0.950796	LmjF.25.1015	0.931185	0.949758	Y	Y
OG5_126984	Eukaryotic initiation factor 4A-1	protein translation		0	1	1	2	LmxM.01.0770	0.938879	LmxM.01.0770	0.965074	LbrM.01.0740	0.981564	LmjF.01.0780	0.911768	0.949321	Y	Y
OG5_153200	Mitochondrial import inner membrane translocase subunit Tim10/12	protein transport		0	1	1	1	LmxM.22.0270	0.961193	LmxM.22.0270	0.953189	LbrM.22.0260	0.933198	LmjF.22.0270	0.947722	0.948826	Y	N
OG5_127580	elongation factor-1 gamma	protein translation		0	1	1	1	LmxM.09.0970	0.932573	LmxM.09.0970	0.957919	LbrM.09.1020	0.948282	LmjF.09.0970	0.955831	0.948651	Y	Y
OG5_140918	centrin-4, putative	cytoskeleton		0	1	1	1	LmxM.22.1410	0.962042	LmxM.22.1410	0.953796	LbrM.22.1290	0.952831	LmjF.22.1410	0.922117	0.947697	Y	N
OG5_148466	hypothetical protein, conserved			0	1	1	1	LmxM.17.0850	0.969561	LmxM.17.0850	0.963619	LbrM.17.1050	0.929846	LmjF.17.0850	0.926171	0.947299	Y	N
OG5_146079	SAP domain superfamily, Armet protein	RNA binding		1	1	1	1	LmxM.34.1210	0.963619	LmxM.34.1210	0.954038	LbrM.34.1130	0.93643	LmjF.35.1210	0.933853	0.946985	Y	N
OG5_126595	actin	cytoskeleton		0	1	1	1	LmxM.04.1230	0.930633	LmxM.04.1230	0.95416	LbrM.04.1250	0.955106	LmjF.04.1230	0.947829	0.946932	Y	Y
OG5_166734	hypothetical protein, conserved			1	1	1	1	LmxM.25.0660	0.955979	LmxM.25.0660	0.940213	LbrM.25.2090	0.954867	LmjF.25.0660	0.936626	0.946921	Y	N
OG5_127169	glycine cleavage system H protein, putative	protein modification		0	1	1	1	LmxM.34.4720	0.967014	LmxM.34.4720	0.959981	LbrM.34.4690	0.922782	LmjF.35.4720	0.937053	0.946708	Y	Y
OG5_127077	ATP synthase F1 subunit gamma protein, putative	proton transport		0	1	1	1	LmxM.21.1770	0.959132	LmxM.21.1770	0.949187	LbrM.33.0830	0.937867	LmjF.21.1770	0.93972	0.946477	Y	Y
OG5_127365	cytochrome c, putative	electron transport chain		0	2	2	2	LmxM.16.1320	0.960466	LmxM.16.1320	0.95804	LbrM.16.1360	0.94481	LmjF.16.1310	0.920943	0.946065	Y	Y
OG5_128490	small nuclear ribonucleoprotein, putative	RNA binding		0	1	1	1	LmxM.31.1070	0.96374	LmxM.31.1070	0.949066	LbrM.32.1170	0.944092	LmjF.32.1070	0.927131	0.946007	Y	Y
OG5_127904	vacuolar ATP synthase subunit, putative	proton transport		0	1	1	1	LmxM.12.0520	0.953311	LmxM.12.0520	0.932573	LbrM.12.0480	0.937029	LmjF.12.0520	0.959778	0.945673	Y	Y
OG5_129667	Rab5-interacting protein family,ER membrane protein complex subunit 6	GTP interaction		3	1	1	1	LmxM.31.2995	0.968106	LmxM.31.2995	0.939486	LbrM.32.3270	0.947803	LmjF.32.2995	0.925104	0.945125	Y	Y
OG5_127733	small nuclear ribonucleoprotein SmD2	RNA binding		0	1	1	1	LmxM.32.3190	0.950643	LmxM.32.3190	0.962285	LbrM.33.3460	0.910092	LmjF.33.3190	0.957431	0.945113	Y	Y
OG5_142218	hypothetical protein, conserved			0	1	1	1	LmxM.05.1000	0.908198	LmxM.05.1000	0.951007	LbrM.05.1000	0.966599	LmjF.05.1000	0.954017	0.944955	Y	N
OG5_127617	translationally controlled tumor protein (TCTP), putative	cell cycle, tumor development		0	2	1	2	LmxM.24.1500a	0.920568	LmxM.24.1500a	0.943973	LbrM.24.1350	0.960014	LmjF.24.1500	0.95455	0.944776	Y	Y
OG5_128183	Ras-related protein Rab4, putative	GTP interaction		0	1	1	1	LmxM.31.0490	0.951492	LmxM.31.0490	0.945307	LbrM.32.0600	0.947444	LmjF.32.0490	0.931719	0.94399	Y	Y
OG5_127549	prefoldin subunit, putative	protein folding		0	1	1	1	LmxM.05.1200	0.956464	LmxM.05.1200	0.959496	LbrM.05.1190	0.917874	LmjF.05.1200	0.941748	0.943895	Y	Y
OG5_128717	ascorbate peroxidase, putative	stress response (known virulence factor)	20585663	1	1	1	1	LmxM.33.0070	0.902741	LmxM.33.0070	0.955857	LbrM.20.0150	0.966838	LmjF.34.0070	0.949856	0.943823	N	N
OG5_127771	ubiquitin-conjugating enzyme, putative	ubiquitinization		0	1	1	1	LmxM.13.1580	0.949066	LmxM.13.1580	0.940092	LbrM.13.1440	0.954268	LmjF.13.1580	0.931292	0.94368	Y	Y
OG5_135896	HslJ-like superfamily, meta 1 gene (VIRULENCE)	stress response (known virulence factor)	10403759	0	1	1	1	LmxM.17.0890	0.936818	LmxM.17.0890	0.962527	LbrM.17.0980	0.938106	LmjF.17.0890	0.937267	0.943679	Y	N
OG5_145968	i/6 autoantigen-like protein	microtubule		0	1	1	1	LmxM.22.1460	0.929784	LmxM.22.1460	0.95901	LbrM.22.1340	0.928648	LmjF.22.1460	0.957111	0.943638	Y	N
OG5_129767	macrophage migration inhibitory factor-like protein	virulence factor (known)	18523291	0	2	1	2	LmxM.32.1750	0.953917	LmxM.32.1750	0.949673	LbrM.33.2010	0.900635	LmjF.33.1750	0.969273	0.943374	N	Y
OG5_148618	hypothetical protein, conserved			0	1	1	1	LmxM.22.0680	0.963255	LmxM.22.0680	0.935726	LbrM.22.0610	0.928409	LmjF.22.0680	0.943988	0.942845	Y	N
OG5_126841	ADP,ATP carrier protein 1, mitochondrial precursor, putative			3	2	2	2	LmxM.19.0200	0.947247	LmxM.19.0200	0.963255	LbrM.19.0510	0.90662	LmjF.19.0200	0.952096	0.942305	Y	Y
OG5_131688	Iron sulphur-containing domain, CDGSH-type	electron transport chain		0	1	1	1	LmxM.34.1370	0.930148	LmxM.34.1370	0.911593	LbrM.34.1290	0.964085	LmjF.35.1370	0.961272	0.941774	N	Y
OG5_129244	ribonuclease mar1	RNA binding		0	1	1	1	LmxM.12.0060	0.942639	LmxM.12.0060	0.948581	LbrM.12.0080	0.962768	LmjF.12.0060	0.912515	0.941626	N	Y
OG5_127328	AmmeMemoRadiSam system protein A/uncharacterized protein, PH0010 family, putative	transcription/translation machinery		0	1	1	2	LmxM.31.0630	0.94749	LmxM.31.0630	0.934999	LbrM.32.0710	0.945289	LmjF.32.0630	0.93844	0.941554	Y	Y
OG5_148904	hypothetical protein, conserved			0	1	1	1	LmxM.32.0020	0.924206	LmxM.32.0020	0.947611	LbrM.33.0020	0.937148	LmjF.33.0020	0.956471	0.941359	Y	N
OG5_170385	PLAC8 motif-containing protein (Ca2+ or Zn transport)	ion transport		0	1	1	1	LmxM.01.0690	0.931361	LmxM.01.0690	0.950764	LbrM.01.0670	0.965402	LmjF.01.0690	0.917102	0.941157	N	N
OG5_126893	succinate dehydrogenase, putative	electron transport chain		0	2	2	2	LmxM.15.0990	0.952341	LmxM.15.0990	0.951855	LbrM.15.1030	0.924219	LmjF.15.0990	0.934493	0.940727	Y	Y
OG5_148698	hypothetical protein, conserved			0	1	1	1	LmxM.25.0715	0.941184	LmxM.25.0715	0.918263	LbrM.25.0560	0.956543	LmjF.25.0715	0.944308	0.940074	Y	N
OG5_135558	stress-inducible protein STI1 homolog	stress response		0	1	1	1	LmxM.36.0070	0.957434	LmxM.36.0070	0.920689	LbrM.35.0120	0.94924	LmjF.36.0070	0.931399	0.93969	Y	N
OG5_154568	Cytochrome c oxidase copper chaperone, NADPH dehydrogenase, assembly protein PET191	electron transport chain		0	1	1	1	LmxM.33.3910	0.951128	LmxM.33.3910	0.931603	LbrM.20.3520	0.946726	LmjF.34.3910	0.927878	0.939334	Y	N
OG5_145852	hypothetical protein, conserved			1	1	1	1	LmxM.05.1030	0.960829	LmxM.05.1030	0.912685	LbrM.05.1030	0.933677	LmjF.05.1030	0.947936	0.938782	Y	N
OG5_127019	Peptide methionine sulfoxide reductase, Mss4-like	stress response (antioxidant defense)		0	1	1	1	LmxM.28.2660	0.934756	LmxM.28.2660	0.907228	LbrM.28.2870	0.969352	LmjF.28.2660	0.943241	0.938644	Y	Y
OG5_183652	hypothetical protein, unknown function			0	1	1	1	LmxM.24.1600	0.946156	LmxM.24.1600	0.953553	LbrM.24.1660	0.921824	LmjF.24.1600	0.930225	0.93794	N	N
OG5_183772	hypothetical protein, conserved			4	1	1	1	LmxM.28.1120	0.939728	LmxM.28.1120	0.946398	LbrM.28.1200	0.924339	LmjF.28.1120	0.939614	0.93752	N	N
OG5_131107	Acyl CoA binding protein, putative	fatty acid transport		0	2	2	2	LmxM.17.0780	0.914019	LmxM.17.0780	0.920325	LbrM.17.0630	0.962169	LmjF.17.0780	0.95327	0.937446	Y	Y
OG5_127514	GTP-binding protein, putative	GTP interaction		0	1	1	1	LmxM.25.1420	0.906136	LmxM.25.1420	0.944215	LbrM.25.2050	0.952951	LmjF.25.1420	0.943775	0.936769	Y	Y
OG5_126800	calmodulin, putative	calcium binding		0	3	3	3	LmxM.09.0920	0.921174	LmxM.09.0910	0.924569	LbrM.09.0980	0.954747	LmjF.09.0920	0.946122	0.936653	Y	Y
OG5_148707	hypothetical protein, conserved			0	1	1	1	LmxM.25.1620	0.947854	LmxM.25.1620	0.94943	LbrM.25.2390	0.931881	LmjF.25.1620	0.916142	0.936327	Y	N
OG5_151874	hypothetical protein, conserved			0	1	1	1	LmxM.36.3370	0.954645	LmxM.36.3370	0.9447	LbrM.35.3600	0.914522	LmjF.36.3370	0.929478	0.935836	Y	N
OG5_128006	cytochrome c1, heme protein, mitochondrial, putative	oxidative phosphorylation		0	1	1	1	LmxM.07.0060	0.913776	LmxM.07.0060	0.927844	LbrM.07.0060	0.960852	LmjF.07.0060	0.940681	0.935788	Y	Y
OG5_127737	profilin, putative	cytoskeleton		0	1	1	1	LmxM.31.0520	0.925297	LmxM.31.0520	0.945792	LbrM.32.0570	0.91536	LmjF.32.0520	0.956044	0.935623	Y	Y
OG5_128513	Pre-foldin β-like	protein folding		0	1	1	1	LmxM.25.0820	0.950521	LmxM.25.0820	0.934878	LbrM.25.0700	0.937268	LmjF.25.0820	0.918809	0.935369	Y	Y
OG5_128240	autophagocytosis protein, putative	autophagy		0	1	1	1	LmxM.32.0295	0.939365	LmxM.32.0295	0.934271	LbrM.33.0300	0.923022	LmjF.33.0295	0.942921	0.934895	Y	Y
OG5_128471	Protein of unknown function (DUF423), putative	integral membrane protein		3	3	3	3	LmxM.28.1510	0.944094	LmxM.28.1490	0.946156	LbrM.28.1650	0.918233	LmjF.28.1500	0.930332	0.934704	Y	Y
OG5_151817	hypothetical protein, conserved			2	1	1	1	LmxM.34.1840	0.94943	LmxM.34.1840	0.930148	LbrM.34.1750	0.917156	LmjF.35.1840	0.93908	0.933953	Y	N
OG5_183893	GOLD domain, TMP21-related, Golgi<->ER transport	protein transport		2	1	1	1	LmxM.30.1120	0.932695	LmxM.30.1120	0.926631	LbrM.31.1320	0.958338	LmjF.31.1120	0.916462	0.933532	N	N
OG5_146051	hypothetical protein, conserved			0	1	1	1	LmxM.30.1580	0.954281	LmxM.30.1580	0.93318	LbrM.31.1790	0.903029	LmjF.31.1580	0.943348	0.933459	Y	N
OG5_126583	prostaglandin f2-alpha synthase	steroid biosynthesis		0	4	4	5	LmxM.30.2150	0.922265	LmxM.30.2150	0.93415	LbrM.31.2410	0.952113	LmjF.31.2150	0.924144	0.933168	Y	Y
OG5_128224	small nuclear ribonucleoprotein polypeptide e, putative	RNA binding		0	1	1	1	LmxM.29.1205	0.942881	LmxM.29.1205	0.913776	LbrM.30.1330	0.952472	LmjF.30.1205	0.92169	0.932705	Y	Y
OG5_127648	phosphomannomutase, putative	protein modification		0	1	1	1	LmxM.36.1960	0.931603	LmxM.36.1960	0.925297	LbrM.35.2180	0.963606	LmjF.36.1960	0.90782	0.932082	Y	Y
OG5_128581	clathrin coat assembly protein AP17, putative	vesicle formation		0	1	1	1	LmxM.33.2330	0.942518	LmxM.33.2330	0.920446	LbrM.20.1830	0.927212	LmjF.34.2330	0.936733	0.931727	N	Y
OG5_127878	nuclear transport factor 2, putative	GTP interaction		0	1	1	1	LmxM.10.0850	0.951855	LmxM.10.0850	0.936575	LbrM.10.0950	0.911289	LmjF.10.0850	0.927024	0.931686	Y	Y
OG5_144065	prefoldin subunit, putative	protein folding		0	1	1	2	LmxM.29.0830	0.953068	LmxM.29.0830	0.910138	LbrM.30.0960	0.929008	LmjF.30.0830	0.934386	0.93165	Y	N
OG5_127404	ATP synthase, epsilon chain, putative	proton transport		0	1	1	1	LmxM.29.3600	0.952583	LmxM.29.3600	0.915717	LbrM.30.3630	0.937627	LmjF.30.3600	0.919876	0.931451	Y	Y
OG5_151475	hypothetical protein, conserved			0	1	1	2	LmxM.10.1225	0.94373	LmxM.10.1225	0.943124	LbrM.10.1350	0.929965	LmjF.10.1225	0.906433	0.930813	Y	N
OG5_126662	cysteine synthase	AA synthesis		0	2	2	2	LmxM.36.3590	0.942275	LmxM.36.3590	0.924812	LbrM.35.3820	0.91093	LmjF.36.3590	0.942494	0.930128	Y	Y
OG5_150350	ATPase, OSCP/delta subunit	proton transport		0	1	1	1	LmxM.36.6760	0.936939	LmxM.36.6760	0.916444	LbrM.35.7110	0.932839	LmjF.36.6760	0.933746	0.929992	Y	N
OG5_134021	At2g23090-like			0	1	1	1	LmxM.10.0450	0.948096	LmxM.10.0450	0.912806	LbrM.10.0460	0.930085	LmjF.10.0450	0.923717	0.928676	N	N
OG5_161906	hypothetical protein, conserved			1	1	2	1	LmxM.31.0010	0.954402	LmxM.31.0010	0.906985	LbrM.32.0050	0.920986	LmjF.32.0010	0.932252	0.928657	Y	N
OG5_154590	hypothetical protein, conserved			1	1	1	1	LmxM.26.1100	0.93706	LmxM.26.1100	0.933665	LbrM.26.1120	0.926613	LmjF.26.1100	0.915929	0.928317	Y	N
OG5_127848	nucleolar protein 56, putative	RNA binding		0	1	1	1	LmxM.10.0210	0.947611	LmxM.10.0210	0.932088	LbrM.10.0210	0.928768	LmjF.10.0210	0.903339	0.927952	Y	Y
OG5_139833	cytoskeleton-associated protein CAP5.5, putative	cytoskeleton		0	2	1	1	LmxM.30.0440b	0.917051	LmxM.30.0440b	0.965559	LbrM.31.0600	0.92817	LmjF.31.0440	0.900565	0.927836	Y	N
OG5_127820	prefoldin 5-like protein	protein folding		0	1	1	1	LmxM.22.0670	0.948702	LmxM.22.0670	0.928814	LbrM.22.0600	0.90686	LmjF.22.0670	0.926384	0.92769	Y	Y
OG5_127795	rhodanese-like domain containing protein, putative	stress response		0	3	3	3	LmxM.09.1460	0.934878	LmxM.09.1470	0.900558	LbrM.09.1530	0.922543	LmjF.09.1470	0.95263	0.927652	Y	Y
OG5_170384	PLAC8 motif-containing protein (Ca2+ or Zn transport)	ion transport		1	1	1	1	LmxM.29.1390	0.924448	LmxM.29.1390	0.919112	LbrM.30.1500	0.943853	LmjF.30.1390	0.921797	0.927302	N	N
OG5_131200	thiolase protein-like protein	β-oxidation, acyl-coA synthesis		0	2	1	2	LmxM.30.1640	0.91511	LmxM.30.1640	0.923114	LbrM.31.1840	0.961331	LmjF.31.1640	0.907927	0.926871	N	Y
OG5_126969	ATG8/AUT7/APG8/PAZ2, putative	autophagy		0	1	1	1	LmxM.19.1630	0.922508	LmxM.19.1630	0.91123	LbrM.19.1890	0.950317	LmjF.19.1630	0.922543	0.92665	Y	Y
OG5_146248	Clathrin light chain	vesicle formation		0	1	1	1	LmxM.19.0110	0.91887	LmxM.19.0110	0.917657	LbrM.19.0420	0.909733	LmjF.19.0110	0.957324	0.925896	Y	N
OG5_127569	glutamine synthetase, putative	AA synthesis		0	1	1	1	LmxM.06.0370	0.923842	LmxM.06.0370	0.963012	LbrM.06.0350	0.906022	LmjF.06.0370	0.907074	0.924987	Y	Y
OG5_128204	sphingolipid delta 4 desaturase, putative	sphingolipid/ceramide biosynthesis		4	3	1	4	LmxM.26.1690	0.902134	LmxM.26.1690	0.940456	LbrM.23.1980	0.920388	LmjF.26.1690	0.933639	0.924154	Y	Y
OG5_127767	3-oxo-5-alpha-steroid 4-dehydrogenase, C-terminal	steroid metabolism		2	1	1	1	LmxM.25.1770	0.912927	LmxM.25.1770	0.952947	LbrM.25.2220	0.911649	LmjF.25.1770	0.917422	0.923736	Y	Y
OG5_154736	hypothetical protein, conserved			0	1	1	1	LmxM.36.4670	0.947732	LmxM.36.4670	0.918627	LbrM.35.4920	0.925416	LmjF.36.4670	0.900886	0.923165	Y	N
OG5_127145	glycosomal malate dehydrogenase	glucose metabolism, succinate excretion, TCA cycle		0	3	3	3	LmxM.19.0710	0.903468	LmxM.19.0710	0.939728	LbrM.20.0030	0.943972	LmjF.19.0710	0.90398	0.922787	Y	Y
OG5_129250	Carbohydrate binding-like fold	carbohydrate binding		2	1	1	1	LmxM.26.0680	0.936333	LmxM.26.0680	0.909774	LbrM.26.0690	0.934993	LmjF.26.0680	0.908354	0.922364	Y	Y
OG5_154344	eukaryotic translation initiation factor 3 subunit j	protein translation		0	1	1	1	LmxM.25.2120	0.934392	LmxM.25.2120	0.911836	LbrM.25.1690	0.933078	LmjF.25.2120	0.908674	0.921995	Y	N
OG5_126676	iron superoxide dismutase A, mitochondrial	stress response (antioxidant defense)		0	3	3	3	LmxM.08.0290	0.941426	LmxM.31.1820	0.904317	LbrM.08.0330	0.913803	LmjF.08.0290	0.925424	0.921243	Y	Y
OG5_128756	Vacuolar protein sorting 55 (receptor?)	membrane trafficking		4	1	1	1	LmxM.25.1880	0.906258	LmxM.25.1880	0.928086	LbrM.25.1440	0.935233	LmjF.25.1880	0.901632	0.917802	Y	Y
OG5_133125	Non-canonical purine NTP phosphatase	RNA binding		0	1	1	1	LmxM.30.1620	0.940941	LmxM.30.1620	0.904924	LbrM.31.1830	0.913564	LmjF.31.1620	0.902806	0.915559	Y	N
OG5_127387	SNAP protein, putative	vesicle trafficking		0	2	2	2	LmxM.31.2890	0.915353	LmxM.31.2890	0.916081	LbrM.32.3140	0.919789	LmjF.32.2890	0.909634	0.915214	Y	Y
